# Supplementary material for: Phosphoproteome dynamics mediate revival of bacterial spores
Source: BMC Biol. 2015 Sep 17;13:76. doi: 10.1186/s12915-015-0184-7 (PMC4574613; doi:10.1186/s12915-015-0184-7)
Supplement: Additional file 2: Table S1. — The germinating spore phosphoproteome. Phospho-sites identified in this study were clustered according to their biological processes, as assigned by the DAVID functional annotation tool. (XLSX 27 kb) [file 12915_2015_184_MOESM2_ESM.xlsx]

## Sheet: Sheet1
Biological process	Uniprot Entry	Protein name	Phopshosite	Function	Detected in Experiment I	Detected in Experiment II	Detected in Experiment III	Also found in previous studies done with B. subtilis vegetative cells
Sporulation	O32224	azoR2	Ser75	azoreductase	-	+	+	Ravikumar V et al., 2014
	P07789	cotB	Ser253/254	spore coat protein	+	-	+
	O31622	cotO	Ser29/Ser30	spore coat morphogenetic protein	+	-	+
	P23545	phoR	Thr342/Thr344	two-component sensor kinase	-	-	+
	Q04797	asd	Ser98	aspartate-semialdehyde dehydrogenase	+	-	+
	P37562	yabT	Thr7	Ser/Thr kinase	-	-	+
	O34507	prkC	Thr290, Ser214/Ser217	serine/threonine kinase	+	+	+	Ravikumar V et al., 2014
	Q00828	rapA	Tyr123/Tyr124	response regulator aspartate phosphatase	-	-	+
	P06533	sinR	Ser88	transcriptional regulator of post-exponential-phase responses genes	-	-	+
	P26497	spo0J	Ser19/Thr22	site-specific DNA-binding protein	-	+	-
	P04831	sspA	Ser6, Ser9, Ser47,Ser58	small acid-soluble spore protein (major alpha-type SASP)	+	+	+
	P04832	sspB	Ser6/Ser7, Ser45	small acid-soluble spore protein (major beta-type SASP)	-	-	+
	P07784	sspE	Ser4, Thr10, Ser22, Ser35, Ser49, Ser62, Thr64	small acid-soluble spore protein (major gamma-type SASP)	-	+	+
	P37561	yabS	Thr88/Thr90	unkown	-	-	+	Ravikumar V et al., 2014
	P54597	yhcM	Ser46/Thr50, Ser70/Ser71	unknown	+	-	+
	P54601	yhcQ	Ser10	Spore coat protein F-like protein	-	-	+
	O31768	ymfJ	Ser2	unknown	-	-	+
	P54474	yqfQ	Ser222	unknown	-	-	+
	O34806	gerW	Ser148	germination protein	+	-	-
	P46916	ytxO	Ser49, Ser99, Ser136	spore coat protein	-	+	+
	O32076	floT	Ser112	bacterial flotillin-like protein	-	+	-
Translation	P80868	fusA	Tyr339	elongation factor G	+	-	-
	P33166	tufA	Tyr270	elongation factor Tu	-	+	-
	P20458	infA	Tyr60	initiation factor IF-1	-	+	-	Schmidt A et al., 2014
	P20964	obg	Thr382	GTP-binding protein	-	-	+
	P12875	rplN	Thr6	ribosomal protein L14	-	-	+	Ravikumar V et al., 2014
	P21471	rpsJ	Ser32	ribosomal protein S10 (BS13)	-	+	+
	P12879	rpsH	Thr4, Ser55	ribosomal protein S8 (BS8)	-	-	+	Ser55 Ravikumar V et al., 2014
	P17922	pheT	Ser363/Ser365/Ser366	phenylalanyl-tRNA synthetase (beta subunit)	-	-	+
	Q45477	ileS	Ser598	isoleucyl-tRNA synthetase	-	-	+
	Q05873	valS	Ser529	valyl-tRNA synthetase	-	-	+	Ravikumar V et al., 2014
Amino acid biosynthesis	P23715	argC	Thr7	N-acetyl-g-glutamyl-phosphate reductase	+	-	-
	P39912	aroA	Thr4	Phospho-2-dehydro-3-deoxyheptonate aldolase/Chorismate mutase	-	-	+	Macek B et al.,2007
	Q04797	asd	Ser98	aspartate-semialdehyde dehydrogenase	+	-	+	Macek B et al.,2007
	P21204	pheB	Thr5	chorismate mutase	-	-	+
Carbon metabolism	P37877	ackA	Ser12	acetate kinase	+	-	-
	P13243	fbaA	Thr234	fructose-1,6-bisphosphate aldolase	+	+	+	Macek B et al.,2007, Soufi et al.,2010, Ravikumar V et al., 2014
	P37869	eno	Ser369, Thr372, Thr 376	enolase	-	-	+	Soufi ,2010
	P09124	gapA	Thr208/Ser209/Thr210, Ser217	glyceraldehyde 3-phosphate dehydrogenase	-	+	-
	P39126	icd	Ser168	isocitrate dehydrogenase	-	+	-	Ravikumar V et al., 2014
	P40924	pgk	Thr302/Tyr303	phosphoglycerate kinase	-	-	+
	P71012	fruA	Ser55/Ser56	fructose-specific phosphotransferase system, EIIABC	-	-	+
	P08877	ptsH	Ser12, Ser46	histidine-containing phosphocarrier protein HPr of the PTS	+	+	+	Ser12 Macek B et al.,2007
	Q9KWU4	pycA	Ser41, Ser43, Tyr44	pyruvate carboxylase	-	-	+
	P80886	sucC	Ser220	succinyl-CoA synthetase (beta subunit)	-	+	-	Macek B et al.,2007, Soufi et al.,2010, Ravikumar V et al., 2014
	P19669	ywjH	Ser89	transaldolase	+	-	-
Transcription	O08335	fatR	Tyr131	transcriptional repressor of fatR regulon	-	-	+
	P39647	cysL	Tyr2, Thr19	transcriptional regulator	-	-	+
	P08877	ptsH	Ser12, Ser46	histidine-containing phosphocarrier protein HPr of the PTS	+	+	+	Ser12 Macek B et al.,2007
	Q00828	rapA	Tyr123/Tyr124	response regulator aspartate phosphatase	-	-	+
	P37871	rpoC	Tyr698, Ser703, Ser706	RNA polymerase beta' subunit	-	-	+
	P12464	rpoE	Thr75	RNA polymerase delta subunit	-	+	-
	P06533	sinR	Ser88	transcriptional regulator of post-exponential-phase responses genes	-	-	+
	P96625	ydcH	Tyr51, Thr58/Thr60	Uncharacterized HTH-type transcriptional regulator YdcH	-	-	+
	P96701	ydgC	Thr40, Tyr45	Uncharacterized HTH-type transcriptional regulator YdgC	-	-	+
	P80240	greA	Ser84	Transcription elongation factor	+	-	-	Ravikumar V et al., 2014
	Q45478	ylyA	Thr6/Tyr9/Thr10	modulator of SigG-containing RNA polymerase	-	-	+
	C0SPB8	yvaV	Thr48/Thr50	Putative HTH-type transcriptional regulator YvaV	-	-	+
	P71036	ywnA	Ser43	Putative HTH-type transcriptional regulator	-	-	+
Stress response	O32224	azoR2	Ser75	azoreductase	-	+	+	Ravikumar V et al., 2014
	P39074	bmrU	Tyr162	multidrug resistance protein	-	+	-
	P80871	ywrO	Tyr114	General stress protein 14	-	-	+
	P96692	mhqN	Ser15, Thr24	Putative NAD(P)H nitroreductase	-	-	+
	P20964	obg	Thr382	GTP-binding protein	-	-	+
	P23545	phoR	Thr342/Thr344	two-component sensor kinase	-	-	+
	P42409	rsbRA	Thr171	activator of RsbT kinase activity, stressosome sensor protein	-	+	-
	P17903	rsbV	Ser56	anti-anti-SigB	-	+	-
	O34860	rsbRB	Thr186	RsbR paralog	+	+	+
	O31856	rsbRC	Thr186	RsbR paralog	-	+	-
	P54375	sodA	Thr47, Thr34	superoxide dismutase	+	-	+	Ravikumar V et al., 2014
	P14949	trxA	Ser71	thioredoxin	-	+	-
	P96585	ydaK	Thr122	general stress protein	-	-	+
	P96679	ydfB	Tyr12	Uncharacterized N-acetyltransferase YdfB	-	-	+
	O34536	yfmK	Ser3	Uncharacterized N-acetyltransferase	-	-	+
	O34812	yfmJ	Thr2, Ser4	Putative NADP-dependent oxidoreductase	-	-	+
	P54597	yhcM	Ser46/Thr50, Ser70/Ser71	unknown	+	-	+
	P55342	bshC	Thr472	cysteine-adding enzyme	-	-	+
	P54170	brxA	Tyr8	bacilliredoxin	-	-	+
	P50736	ypdA	Thr184, tyr192	pyridine nucleotide–dependent disulfide oxidoreductase	-	-	+
	O32231	rnr	Ser12, Ser511	exoribonuclease RNase R	-	+	-
	P96585	ydaK	Thr122	general stress protein	-	-	+
Lipid metabolism	P39065	acuA	Thr6/Tyr7	Gcn5-related N-acetyltransferase	-	-	+
	O08394	yetO	Thr4/Ser5	NADPH-cytochrome P450 reductase	-	-	+
	O08335	fatR	Tyr131	transcriptional repressor of fatR regulon	-	-	+
	P54616	fabI	Ser203	enoyl-acyl carrier protein reductase	-	-	+	Ravikumar V et al., 2014
	P94547	lcfA	Thr41, Tyr46	long chain acyl-CoA synthetase	-	-	+
	P12464	rpoE	Thr75	RNA polymerase delta subunit	-	+	-
	P37967	pnbA	Thr8	para-nitrobenzyl esterase	-	-	+
Cell wall biosynthesis	Q04797	asd	Ser98	aspartate-semialdehyde dehydrogenase	+	-	+	Macek B et al,2007
	O34824	glmM	Ser100	phosphoglucosamine mutase	-	+	-	Ravikumar V et al., 2014, Macek B et al.,2007, Soufi et al.,2010, Schmidt A et al., 2014
	O31447	ybfG	Tyr640/Thr641, Thr657/Thr659	putative pepdidoglycan binding protein	-	-	+
	O07596	yheN	Thr114/Ser119	Putative polysaccharide deacetylase	-	-	+
	P54496	yqgS	Ser638	minor lipoteichoic acid synthase	-	-	+
Cell division	P0CI74	gpsB	Thr75	cell division protein, member of the divisome	-	-	+	Macek B et al., 2007, Ravikumar V et al., 2014
	P26497	spo0J	Ser19/Thr22	site-specific DNA-binding protein	-	+	-
	P45905	yqaH	Thr3	lethal protein YqaH	-	-	+
Antibiotic resistance	Q04747	srfAB	Tyr3176, Tyr3187	surfactin synthetase / competence	-	-	+
	P68579	sunT	Ser613/ Ser617/Ser620/Ser621	sublancin 168 lantibiotic ABC transporter	-	-	+
	O31501	swrC	Thr23/Tyr28	Swarming motility protein SwrC	-	-	+
	P39759	ykqA	Tyr8/Thr10, Tyr195	Putative gamma-glutamylcyclotransferase	-	-	+
					-	-	-
DNA repair	P23479	sbcD	Tyr243	Nuclease SbcCD subunit D	-	-	+
	P14951	uvrC	Thr418/Thr420, Tyr425/Ser427	exconuclease ABC (subunit C)	-	-	+
	O31544	yfjP	Thr162, Tyr168	Putative DNA-3-methyladenine glycosylase	-	-	+
Cofactor biosynthesis	P31112	hepS	Thr13	heptaprenyl diphosphate synthase component I	-	-	+
	O05520	ydiG	Thr27	molybdenum cofactor biosynthesis protein	-	-	+
	O31618	thiG	Thr5	thiamin thiazole synthase	-	-	+	Ravikumar V et al., 2014, Lévine A et al., 2006, Eymann, C et al., 2006
	O31717	ykpB	Thr244/Thr246	ketopantoate reductase	-	-	+
	P23966	menB	Ser154	naphthoate synthase	-	-	+
Membrane proteins	P42400	yckB	Tyr133/Tyr135	Probable ABC transporter extracellular-binding protein YckB	-	-	+
	P80866	yurY	Ser149	ABC transporter (ATP-binding protein)	+	-	-	Lévine A et al., 2006
	O31540	yetK	Tyr30, Ser42/Ser43	Uncharacterized transporter YetK	-	-	+
	O07596	yheN	Thr114/Ser119	Putative polysaccharide deacetylase	-	-	+
	O32076	floT	Ser112	bacterial flotillin-like protein	-	+	-
	P37491	yybM	Tyr6	putative integral inner membrane protein	-	-	+
	O31501	swrC	Thr23/Tyr28	Swarming motility protein SwrC	-	-	+
					-	-	-
Nucleotide biosynthesis	O31875	nrdEB	Tyr521/Tyr523	Ribonucleoside-diphosphate reductase NrdEB subunit alpha	-	-	+
	P29726	purA	Ser387	adenylosuccinate synthetase	+	-	-
Protein degradation	P04189	aprE	Tyr7	extracellular alkaline serine protease (subtilisin E))	-	-	+
	O31673	clpE	Thr177	ATP-dependent Clp protease-like	-	-	+
Sulfur metabolism	Q45495	defB	Thr3	N-formylcysteine deformylase	-	-	+
	O32163	sufU	Ser2	iron-sulfur cluster scaffold protein	-	-	+
Motility&Biofilm formation	P96585	ydaK	Thr122	general stress protein	-	-	+
	O34325	dgcP	Ser365	diguanylate cyclase	-	-	+
	P71055	epsF	Ser4	Putative glycosyltransferase	-	-	+
	O31501	swrC	Thr23/Tyr28	Swarming motility protein SwrC	-	-	+
	P06533	sinR	Ser88	transcriptional regulator of post-exponential-phase responses genes	-	-	+
Other	O34660	dhaS	Ser3, Thr5, Thr9	aldehyde dehydrogenase	-	-	+
					-	-	-
Unknown	P37561	yabS	Thr88/Thr90	unkown	-	-	+	Ravikumar V et al., 2014
	O31556	yfjC	Ser149/Thr154/Ser155	unknown	-	-	+
	P39759	ykqA	Tyr8/Thr10, Tyr195	unknown	-	-	+
	O31993	yolB	Thr4/Tyr7	unknown	-	-	+
	O31912	yorA	Tyr307, Thr317	unknown	-	-	+
	O31892	yorW	Tyr93	unknown	-	-	+
	C0H440	youA	Tyr82/Ser83, Thr98	unknown	-	-	+
	C0H445	ypzH	Ser2/Ser4/Thr6, Ser11/Thr15	unknown	-	-	+
	P54474	yqfQ	Ser222	unknown	-	-	+
	Q7WY61	yrzL	Ser7	unknown	+	-	-	Schmidt A et al., 2014
	C0H461	yrzQ	Ser24	unknown	+	-	-
	O32173	yusG	Ser45	unknown	-	-	+
	C0H3R1	yuzM	Ser77, Tyr79	unknown	-	-	+
	P96502	yviE	Tyr136	unknown	-	-	+
	C0H3T5	yxzJ	Thr4	unknown	-	-	+
	C0H3T6	yxzL	Thr11	unknown	-	-	+
	P39781	xkdB	Ser70/Thr73	unknown	-	-	+
	P70976	ybaJ	Ser9	unknown	-	-	+
