# Supplementary material for: Phosphoproteome dynamics mediate revival of bacterial spores
Source: BMC Biol. 2015 Sep 17;13:76. doi: 10.1186/s12915-015-0184-7 (PMC4574613; doi:10.1186/s12915-015-0184-7)
Supplement: Additional file 4: Table S2. — Phosphorylation sites detected in Ravikumar et al. [30] and current study. Comparison between phosphorylation sites detected during B. subtilis vegetative growth and germination. (XLSX 13 kb) [file 12915_2015_184_MOESM4_ESM.xlsx]

## Sheet: Sheet1
Phosphorylated Sites That Overlap Between Ravikumar et al. and Rosenberg et al. (this study)																												Rosenberg et al.
Protein.IDs	Position	Amino.Acid	Gene Name	Protein Description	T1_L/M_PhosphoSite.Ratio_BR1	T2_M/M_PhosphoSite.Ratio_BR1	T3_H/M_PhosphoSite.Ratio_BR1	T4_L/M_PhosphoSite.Ratio_BR1	T5_H/M_PhosphoSite.Ratio_BR1	T1_Occupancy_BR1	T2_Occupancy_BR1	T3_Occupancy_BR1	T4_Occupancy_BR1	T5_Occupancy_BR1	Median Occupancy	T1_L/M_PhosphoSite.Ratio_BR2	T2_M/M_PhosphoSite.Ratio_BR2	T3_H/M_PhosphoSite.Ratio_BR2	T4_L/M_PhosphoSite.Ratio_BR2	T5_H/M_PhosphoSite.Ratio_BR2	T1_Occupancy_BR2	T2_Occupancy_BR2	T3_Occupancy_BR2	T4_Occupancy_BR2	T5_Occupancy_BR2	Median Occupancy	Site Dynamics_Peak Stage	Log2 change 10min	Log2 change 30min
O32224	75	S	azoR2	FMN-dependent NADH-azoreductase 2		1											1		1.72176	13.133		0.15434				0.15434	T5 (Late Stationary Phase)
P08877	46	S	ptsH	Phosphocarrier protein HPr	2.55787	1	0.8007	0.761325	3.6246		0.159965		0.2217	0.56661	0.2217	1.18157	1	1.0175	1.50369	3.4447							T5 (Late Stationary Phase)	4.06134	4.15901
P08877	12	S	ptsH	Phosphocarrier protein HPr		1										0.825083	1	2.0276	1.66778	6.3404		0.286225	0.64795	0.67192	0.9327	0.659935	T5 (Late Stationary Phase)
P12879	55	S	rpsH	30S ribosomal protein S8	3.22633	1	2.6246	1.79931	1.8374		0.32674		0.17778	0.56587	0.32674	1.46316	1	3.1933	1.86449	2.6169	0.82289	0.5559	0.17797			0.5559	T1,T3
P17903	56	S	rsbV	Anti-sigma-B factor antagonist	0.906208	1	0.74895	1.23736	0.94242							0.946701	1	1.0563	1.21479	2.1117							T4,T5 (Stationary Phase)
P39126	168	S	icd	Isocitrate dehydrogenase [NADP]		1		1.17228	2.9549							0.929714	1	3.1056	2.27676	2.025		0.54725			0.24772	0.397485	T3,T5 (Stationary Phase)
P54616	203	S	fabI	Enoyl-[acyl-carrier-protein] reductase [NADH]		1											1		2.06992	15.501		0.512		0.83568	0.26834	0.512	T5 (Late Stationary Phase)
P80240	84	S	greA	Transcription elongation factor		1		1.63789	5.3167					0.79532	0.79532	0.849473	1	3.0468									T3,T5 (Stationary Phase)
P80886	220	S	sucC	Succinyl-CoA ligase [ADP-forming] subunit beta	2.39177	1	1.6931	2.07538	4.9487	0.23894					0.23894	0.859919	1	3.0981	4.15679	7.6949							T5 (Late Stationary Phase)
Q05873	529	S	valS	Valine--tRNA ligase		1										0.753636	1	2.2085	2.02556	4.5192	0.163					0.163	T5 (Late Stationary Phase)
O34507	290	T	prkC	Serine/threonine-protein kinase	5.32141	1	0.34942	0.562651	0.60184							1.48304	1	0.26932	0.389757	1.0437							T1 (Lag Phase)	2.42852
O34860	186	T	rsbRB	RsbT co-antagonist protein	1.14655	1	1.1725	0.968429	0.81	0.59875	0.6524	0.72131			0.6524	0.87581	1	1.577	1.07019	1.154							T3 (Transition Phase into Stationary)	2.26557
P12875	6	T	rplN	50S ribosomal protein L14	0.784621	1	1.0371	1.26707	0.89081							0.758956	1	0.8722	1.10855	0.98683		0.84585		0.5286	0.35556	0.5286	T4 (Early Stationary Phase)	2.40095
P13243	234	T	fbaA	Probable fructose-bisphosphate aldolase	1.5065	1	1.0344	1.9673	3.809		0.6893		0.2664	0.6238	0.6238	0.80457	1	1.7671	2.81041	1.7638	0.18281	0.38295		0.12352	0.36931	0.27606	T4,T5 (Stationary Phase)
P37561	88	T	yabS	Uncharacterized protein		1											1		0.820479	67.663							T5 (Late Stationary Phase)
P37561	90	T	yabS	Uncharacterized protein		1											1		0.820479	67.663							T5 (Late Stationary Phase)
P54375	47	T	sodA	Superoxide dismutase [Mn]	2.68882	1	1.5342										1		3.89257	29.313							T1,T5	-2.54781	-2.00632
