# Supplementary material for: Phosphoproteome dynamics mediate revival of bacterial spores
Source: BMC Biol. 2015 Sep 17;13:76. doi: 10.1186/s12915-015-0184-7 (PMC4574613; doi:10.1186/s12915-015-0184-7)
Supplement: Additional file 6: Table S3. — Dynamics of the germinating spore phosphoproteome. Changes in protein phosphorylation level between 0 to 10- and 30-minute time points. (XLSX 16 kb) [file 12915_2015_184_MOESM6_ESM.xlsx]

## Sheet: Sheet1
					0	log2 change 10min	log2 change 30min
P12879	RpsH	Thr4	ribosomal protein S8 (BS8)	Translation	0	5.26349	4.41673
P08877	HPr	Ser46	histidine-containing phosphocarrier protein HPr of the PTS	Carbon metabolism	0	4.06134	4.15901
O31717	YkpB	Thr244	ketopantoate reductase	Cofactor biosynthesis	0	3.99462	-4.93316
O34660	DhaS	Ser3	aldehyde dehydrogenase	other	0	2.94901	4.20986
P80871	YwrO	Tyr114	General stress protein 14	Stress response	0	2.93549	3.29196
P39759	YkqA	Tyr8/Thr10, Tyr195	Putative gamma-glutamylcyclotransferase	Cofactor biosynthesis	0	2.8485	2.84413
P20964	obg	Thr382	GTP-binding protein	Stress response/translation	0	2.57739	2.67668
O34507	PrkC	Thr290	serine/threonine kinase	Sporulation	0	2.42852	1.31952
P12875	RplN	Thr6	ribosomal protein L14	Translation	0	2.40095	1.62839
P39759	YkqA	Tyr8/Thr10, Tyr195	Putative gamma-glutamylcyclotransferase	Antibiotic resistance/unknown	0	2.34867	1.50252
O32163	SufU	Ser2	iron-sulfur cluster scaffold protein	Sulfur metabolism	0	2.34112	2.68014
O34860	RsbRB	Thr186	RsbR paralog	Stress response	0	2.26557	1.94308
Q05873	ValS	Ser529	valyl-tRNA synthetase	Translation	0	1.69511	1.87889
P37561	YabS	Thr88/Thr90	unkown	Sporulation/uknown	0	1.35654	1.78539
P23966	MenB	Ser154	naphthoate synthase	Cofactor biosynthesis	0	1.2271	1.21891
O31768	YmfJ	Ser2	unknown	Sporulation/known	0	1.19809	0.9717
P31112	HepS	Thr13	heptaprenyl diphosphate synthase component I	Cofactor biosynthesis	0	1.11311	-1.5326
Q04747	SrfAB	Tyr3176, Tyr3187	surfactin synthetase / competence	Antibiotic resistance	0	1.10154	1.97242
O34660	DhaS	Ser3, Thr5, Thr9	aldehyde dehydrogenase	other	0	1.00004	2.23809
P04832	SspB	Ser6/Ser7	small acid-soluble spore protein (major beta-type SASP)	Sporulatinon	0	0.988657	0.26672
P71012	FruA	Ser55/Ser56	fructose-specific phosphotransferase system, EIIABC	Carbon metabolism	0	0.985544	0.950471
P37869	eno	Ser369	enolase	Carbon metabolism	0	0.93819	1.6229
O34812	YfmJ	Thr2, Ser4	Putative NADP-dependent oxidoreductase	Stress response	0	0.916247	1.12854
P54616	FabI	Ser203	enoyl-acyl carrier protein reductase	Lipid metabolism	0	0.779855	1.0026
P54597	YhcM	Ser46/Thr50, Ser70/Ser71	unknown	sporualtion	0	0.750277	2.63847
Q04797	asd	Ser98	aspartate-semialdehyde dehydrogenase	Amino acid biosynthesis/Cell wall biosynthesis	0	0.746083	0.64583
P54597	YhcM	Ser46/Thr50, Ser70/Ser71	unknown	sporualtion/ stress response	0	0.719911	2.0499
O08394	YetO	Thr4/Ser5	NADPH-cytochrome P450 reductase	Lipid metabolism	0	0.715279	-0.671315
P37967	PnbA	Thr8	para-nitrobenzyl esterase	Lipid metabolism	0	0.713137	-0.0878189
P12879	RpsH	Ser55	ribosomal protein S8 (BS8)	Translation	0	0.637429	1.05721
P06533	SinR	Ser88	transcriptional regulator of post-exponential-phase responses genes	Sporualtion/transcription/biofilm	0	0.46035	-0.701227
O32173	YusG	Ser45	unknown	Unknown	0	0.417983	1.36474
O34660	DhaS	Ser3, Thr5, Thr9	aldehyde dehydrogenase	other	0	0.30858	1.47663
P21471	RpsJ	Ser32	ribosomal protein S10 (BS13)	Translation	0	0.307395	1.19276
P04831	SspA	Ser6, Ser9, Ser47,Ser58	small acid-soluble spore protein (major alpha-type SASP)	Sporualtion	0	0.182456	0.492308
O31501	SwrC	Thr23/Tyr28	Swarming motility protein SwrC	Antibiotic resistance	0	0.101655	-0.926726
Q45477	IleS	Ser598	isoleucyl-tRNA synthetase	Translationa	0	0.0255297	0.0101681
P07784	SspE	Ser4, Thr10, Ser22, Ser35, Ser49, Ser62, Thr64	small acid-soluble spore protein (major gamma-type SASP)	Sporulation	0	-0.0269693	0.777315
P08877	HPr	Ser12	histidine-containing phosphocarrier protein HPr of the PTS	Carbon metabolism	0	-0.0328231	-0.319108
P07784	SspE	Ser4, Thr10, Ser22, Ser35, Ser49, Ser62, Thr64	small acid-soluble spore protein (major gamma-type SASP)	Sporulation	0	-0.113099	-0.137841
P39912	AroA	Thr4	Phospho-2-dehydro-3-deoxyheptonate aldolase/Chorismate mutase	Amino acid biosynthesis	0	-0.121584	-2.51694
P04831	SspA	Ser6, Ser9, Ser47,Ser58	small acid-soluble spore protein (major alpha-type SASP)	Sporulation	0	-0.292337	0.336108
P0CI74	GpsB	Thr75	cell division protein, member of the divisome	Cell division	0	-0.367063	-0.282388
P13243	FbaA	Thr234	fructose-1,6-bisphosphate aldolase	Carbon metabolism	0	-0.521267	-1.46043
P54601	YhcQ	Ser10	Spore coat protein F-like protein	Sporulation	0	-0.643759	-0.0060752
O32224	AzoR2	Ser75	azoreductase	Sporualtion/Stress response	0	-0.803829	-0.152984
P04831	SspA	Ser47	small acid-soluble spore protein (major alpha-type SASP)	Sporulation	0	-1.08513	-1.79535
P04832	SspB	Ser45	small acid-soluble spore protein (major alpha-type SASP)	Sporulation	0	-1.08513	-1.79535
O31556	YfjC	Ser149/Thr154/Ser155	unknown	Unknown	0	-1.25705	-0.501189
C0H3R1	YuzM	Ser77, Tyr79	unknown	Unknown	0	-1.5206	-1.0408
P07784	SspE	Ser4, Thr10, Ser22, Ser35, Ser49, Ser62, Thr64	small acid-soluble spore protein (major gamma-type SASP)	Sporulation	0	-1.68337	-1.08797
P23545	PhoR	Thr342/Thr344	two-component sensor kinase	Sporulation/Stress response	0	-1.69708	-2.76768
P96625	YdcH	Tyr51, Thr58/Thr60	Uncharacterized HTH-type transcriptional regulator YdcH	Transcriptional	0	-2.21948	-3.09971
P37871	RpoC	Tyr698, Ser703, Ser706	RNA polymerase beta' subunit	Transcriptional	0	-2.27668	-1.54122
C0H3R1	YuzM	Ser77, Tyr79	unknown	unknown	0	-2.3389	-2.67798
P54375	SodA	Thr47, Thr34	superoxide dismutase	Stress response	0	-2.54781	-2.00632
P50736	YpdA	Thr184, tyr192	pyridine nucleotide–dependent disulfide oxidoreductase	Stress response	0	-2.66307	-2.77553
P07784	SspE	Ser4, Thr10, Ser22, Ser35, Ser49, Ser62, Thr64	small acid-soluble spore protein (major gamma-type SASP)	Sporulation	0	-2.73842	-2.115
C0H445	YpzH	Ser2/Ser4/Thr6, Ser11/Thr15	unknown	unknown	0	-3.75426	-3.60269
