# Supplementary material for: Phosphoproteome dynamics mediate revival of bacterial spores
Source: BMC Biol. 2015 Sep 17;13:76. doi: 10.1186/s12915-015-0184-7 (PMC4574613; doi:10.1186/s12915-015-0184-7)
Supplement: Additional file 7: Table S4. — Estimated occupancies of phosphorylation sites detected in this study. (XLSX 44 kb) [file 12915_2015_184_MOESM7_ESM.xlsx]

## Sheet: sheet1
	Calculation of Site Occupancies for Singly Phosphorylated Peptides																		z 10min	z 30min	x 10min	x 30min	y 10min	y 30min	1-(y/z)		(x/z)-1		Nphos/Nnonphos		(a)/(1+a)		Occupancy ((a)/(1+a))*100
No.	Sequence	Modifications	Mass	Proteins	Protein Description	Charges	PEP	MS/MS Count	Score	Intensity Phospho10min	Intensity Phospho30min	Intensity Phosphospore	Intensity Proteome10min	Intensity Proteome30min	Intensity Proteomespores	LFQ intensity Proteome10min	LFQ intensity Proteome30min	LFQ intensity Proteomespores	LFQ Ratio Proteome 10min	LFQ Ratio Proteome 30min	Phos Ratio 10min	Phos Ratio 30min	Unmod Ratio 10min	Unmod Ratio 30min	N Phos 10 min	N Phos 30min	N NonPhos 10min	N NonPhos 30min	Proportion (a) 10min	Proportion (a) 30min	Stiochiometry 10min	Stiochiometry 30min	Stiochiometry 10min	Stiochiometry 30min
1	ANNNSGNSNNLLVPGAAQAIDQMK	Unmodified	2440.18	P04831	>sp|P04831|SSPA_BACSU Small, acid-soluble spore protein A OS=Bacillus subtilis (strain 168) GN=sspA PE=3 SV=1	2,3,4	1.263e-35	162	182.67	1441800000	921570000	561330000	4587100000	3311700000	5599700000	756530000	418500000	2010700000	0.376252	0.208136	0.65377	0.412021	0.819169	0.591407	-1.17718	-1.84144	0.737584	0.97957	-1.596	-1.87984	2.67787	2.13657
	ANNNSGNSNNLLVPGAAQAIDQMK	Phospho (STY)	2520.14			2,3,4	2.0025e-15	26	115.63	21037000	13258000	32178000	0	0	0
2	ANQNSSNDLLVPGAAQAIDQMK	Unmodified	2284.11	P04832	>sp|P04832|SSPB_BACSU Small, acid-soluble spore protein B OS=Bacillus subtilis (strain 168) GN=sspB PE=3 SV=1	2,3,4	2.1131e-32	46	180.31	74721000	42802000	36965000	1763200000	1244600000	1952600000	258840000	189850000	920100000	0.281317	0.206336	0.810943	0.436214	0.903001	0.637407	-2.2099	-2.08916	1.88266	1.11409	-1.17382	-1.87521	6.75315	2.14258
	ANQNSSNDLLVPGAAQAIDQMK	Phospho (STY)	2364.08			3	3.0812e-05	9	81.878	2873900	1545900	3543900	0	0	0
3	ANSNNFSK	Unmodified	880.404	P07784	>sp|P07784|SSPE_BACSU Small, acid-soluble spore protein gamma-type OS=Bacillus subtilis (strain 168) GN=sspE PE=2 SV=1	2	6.8458e-07	17	131.06	1552600	1669600	5985500	1736600	2191000	10114000	414960	148120	1753400	0.23666	0.0844759			0.171703	0.21663	0.274476	-1.56441
	ANSNNFSK	Phospho (STY)	960.37			2	0.056039	1	41.029	0	0	0	0	0	0
4	ANSNNFSKTNAQQVR	Unmodified	1677.82	P07784	>sp|P07784|SSPE_BACSU Small, acid-soluble spore protein gamma-type OS=Bacillus subtilis (strain 168) GN=sspE PE=2 SV=2	3	1.5433e-08	3	123.64	611530	548260	5572700	0	0	0	414960	148120	1753400	0.23666	0.0844759	0.0736854	0.0397393					-0.688645	-0.529579
	ANSNNFSKTNAQQVR	Phospho (STY)	1757.78			2,3	2.3275e-26	10	185.28	10145000	5471300	137680000	0	0	0
5	DAMTSGVSKK	Unmodified	1022.51	P06533	>sp|P06533|SINR_BACSU HTH-type transcriptional regulator SinR OS=Bacillus subtilis (strain 168) GN=sinR PE=1 SV=1	2	0.038592	1	67.726	0	0	0	0	432510	0	35745000	41897000	19024000	1.87894	2.20232	2.58519	1.35454					0.375875	-0.384951
	DAMTSGVSKK	Phospho (STY)	1102.47			2	0.0090025	1	93.623	914020	478910	353560	0	0	0
6	ESQSSTGIGEGIAIPHAK	Unmodified	1780.9	P71012	>sp|P71012|PTF3A_BACSU PTS system fructose-specific EIIABC component OS=Bacillus subtilis (strain 168) GN=fruA PE=1 SV=2	3	0.010086	9	55.097	8446800	5380800	2646400	0	0	0	61321000	62838000	48543000	1.26323	1.29448	1.0773	1.07847					-0.147186	-0.166869
	ESQSSTGIGEGIAIPHAK	Phospho (STY)	1860.86			3	0.0013175	5	77.324	3583100	3587000	3326000	0	0	0
7	GAIVIDNTSAFR	Unmodified	1262.66	Q04797	>sp|Q04797|DHAS_BACSU Aspartate-semialdehyde dehydrogenase OS=Bacillus subtilis (strain 168) GN=asd PE=1 SV=1	2	1.9179e-100	9	298.31	0	0	0	412120000	538670000	179320000	63508000	76977000	104780000	0.606108	0.734654	1.01658	1.14947	2.29824	3.00396	-2.7918	-3.08895	0.677233	0.56464	-4.12236	-5.47065	1.32027	1.22368
	GAIVIDNTSAFR	Phospho (STY)	1342.63			2	3.046e-32	8	199.31	8305800	9391500	8170300	0	0	0
8	GISDFNSILK	Unmodified	1092.58	P54616	>sp|P54616|FABI_BACSU Enoyl-[acyl-carrier-protein] reductase [NADH] FabI OS=Bacillus subtilis (strain 168) GN=fabI PE=1 SV=2	2	4.8564e-14	19	155	2833600	2487300	617070	638690000	493940000	271260000	121020000	95613000	141570000	0.854842	0.675376	1.46773	1.35319	2.35453	1.82091	-1.75435	-1.69614	0.716958	1.00361	-2.44693	-1.69004	1.69112	2.4492
	GISDFNSILK	Phospho (STY)	1172.55			2	3.1233e-06	1	128.54	1030800	950360	702310	0	0	0
9	HHNTYVTNLNK	Unmodified	1339.66	P54375	>sp|P54375|SODM_BACSU Superoxide dismutase [Mn] OS=Bacillus subtilis (strain 168) GN=sodA PE=1 SV=5	2,3	2.943e-17	50	164.9	74026000	45778000	241000000	23552000	17395000	16544000	320430000	159250000	421090000	0.760954	0.378185	0.130134	0.0941328	1.4236	1.05144	-0.870807	-1.78022	-0.828986	-0.751093	1.05045	2.37017	0.512302	0.703279	51.2302	70.3279
	HHNTYVTNLNK	Phospho (STY)	1419.63			3	0.0025494	2	109.15	221800	160440	1704400	0	0	0
10	HLQPGQQQSGYIQ	Unmodified	1482.72	C0H3R1	>sp|C0H3R1|YUZM_BACSU Uncharacterized protein YuzM OS=Bacillus subtilis (strain 168) GN=yuzM PE=4 SV=1	2,3	4.344e-59	18	245.15	137830000	99896000	68559000	1466100000	736960000	772020000	15998000	16343000	9559600	1.6735	1.70959	0.355563	0.322478	1.89904	0.954587	-0.134773	0.441628	-0.787533	-0.811371	0.171133	-0.544299	0.146126	-1.19442	14.6126
	HLQPGQQQSGYIQ	Phospho (STY)	1562.69			2	1.654e-06	7	130.27	5212200	4727200	14659000	0	0	0
11	INVNTENQISSAK	Unmodified	1416.72	P13243	>sp|P13243|ALF_BACSU Probable fructose-bisphosphate aldolase OS=Bacillus subtilis (strain 168) GN=fbaA PE=1 SV=2	2,3	7.0482e-75	38	267.21	42416000	43778000	25939000	2549200000	1964900000	1793500000	241430000	427340000	311160000	0.775903	1.37338	0.540618	0.499063	1.42135	1.09557	-0.831872	0.202282	-0.303241	-0.636616	2.74327	-0.317746	0.732854	-0.465729	73.2854
	INVNTENQISSAK	Phospho (STY)	1496.69			2	2.1743e-32	9	202.35	12112000	11181000	22404000	0	0	0
12	KQNQQSAAGQGQFGTEFASETNAQQVR	Unmodified	2909.37	P07784	>sp|P07784|SSPE_BACSU Small, acid-soluble spore protein gamma-type OS=Bacillus subtilis (strain 168) GN=sspE PE=2 SV=1	3,4	2.7695e-61	225	206.49	264030000	75299000	159350000	442590000	135860000	603280000	414960	148120	1753400	0.23666	0.0844759	0.244087	0.128637	0.733639	0.225202	-2.09997	-1.66588	0.0313822	0.522761	-66.9159	-3.18669	1.01517	1.45731
	KQNQQSAAGQGQFGTEFASETNAQQVR	Phospho (STY)	2989.33			3	1.2129e-25	8	131.03	3104300	1636000	12718000	0	0	0
13	KQNQQSAGQQGQFGTEFASETDAQQVR	Unmodified	2967.37	P07784	>sp|P07784|SSPE_BACSU Small, acid-soluble spore protein gamma-type OS=Bacillus subtilis (strain 168) GN=sspE PE=2 SV=2	2,3,4	9.6184e-72	158	205.65	400920000	149270000	379180000	416990000	202190000	857820000	414960	148120	1753400	0.23666	0.0844759	0.147527	0.0572185	0.486104	0.235702	-1.05402	-1.79017	-0.37663	-0.322665	2.79855	5.54808	0.736741	0.847283	73.6741	84.7283
	KQNQQSAGQQGQFGTEFASETDAQQVR	Phospho (STY)	3047.34			3	3.1309e-26	8	142.55	1789500	694060	12130000	0	0	0
14	KQPVQSNTTNFDILK	Unmodified	1731.92	P0CI74	>sp|P0CI74|GPSB_BACSU Cell cycle protein GpsB OS=Bacillus subtilis (strain 168) GN=gpsB PE=1 SV=1	3	1.1344e-14	8	156.08	7395300	2384700	140000	27895000	6738800	0	8773900	4836900	1399900	6.26752	3.45518	4.85958	2.84095					-0.22464	-0.177771
	KQPVQSNTTNFDILK	Phospho (STY)	1811.88			3	0.00054839	1	95.197	9596700	5610300	1974800	0	0	0
15	LQSGTGFEELSESEK	Unmodified	1639.76	O32224	>sp|O32224|AZOR2_BACSU FMN-dependent NADH-azoreductase 2 OS=Bacillus subtilis (strain 168) GN=azoR2 PE=1 SV=1	2,3	9.2628e-60	28	242.41	54461000	50798000	47248000	2744800000	2829400000	1554900000	585710000	365310000	387090000	1.51311	0.943734	0.86675	0.848783	1.76526	1.81967	-0.166642	-0.928156	-0.427173	-0.100612	0.390104	9.22513	0.280629	0.902202	28.0629	90.2202
	LQSGTGFEELSESEK	Phospho (STY)	1719.72			2	1.0626e-47	9	228.85	8017700	7851500	9250300	0	0	0
16	MDQFNQQQQSQMNK	Unmodified	1753.75	P54601	>sp|P54601|YHCQ_BACSU Spore coat protein F-like protein YhcQ OS=Bacillus subtilis (strain 168) GN=yhcQ PE=3 SV=1	2,3	2.0785e-147	40	328.29	881620000	393170000	534130000	3161100000	1429700000	3159100000	470820000	130560000	512940000	0.917885	0.254533	0.587486	0.253463	1.00063	0.452566	-0.0901507	-0.778025	-0.359957	-0.00420215	0.250448	185.149	0.200287	0.994628	20.0287	99.4628
	MDQFNQQQQSQMNK	Phospho (STY)	1833.72			2	4.3451e-73	6	265.37	3380100	1458300	5753500	0	0	0
17	MIQQETRLK	Unmodified	1145.62	P12875	>sp|P12875|RL14_BACSU 50S ribosomal protein L14 OS=Bacillus subtilis (strain 168) GN=rplN PE=3 SV=1	3	3.0636e-05	3	117.4	1228700	2490700	354680	0	0	0	41077000	53476000	41762000	0.983598	1.28049	5.19487	3.95886					4.2815	2.09167
	MIQQETRLK	Phospho (STY)	1225.59			2	0.0010682	3	113.61	2427200	1849700	467230	0	0	0
18	QAFSGSSGSSGDNQDR	Unmodified	1598.66	P54597	>sp|P54597|YHCM_BACSU Uncharacterized protein YhcM OS=Bacillus subtilis (strain 168) GN=yhcM PE=4 SV=1	2,3	1.6094e-60	34	244.56	30802000	6033500	26691000	8909100	11589000	9754600	64495000	12903000	81723000	0.78919	0.157887	0.653554	0.0982635	0.913323	1.18805	-0.157291	-6.52472	-0.171868	-0.377634	0.915185	17.2779	0.477857	0.945289	47.7857	94.5289
	QAFSGSSGSSGDNQDR	Phospho (STY)	1678.62			2	0.0013505	1	80.382	534450	80356	817760	0	0	0
19	QNQQSAAGQGQFGTEFASETNAQQVR	Unmodified	2781.27	P07784	>sp|P07784|SSPE_BACSU Small, acid-soluble spore protein gamma-type OS=Bacillus subtilis (strain 168) GN=sspE PE=2 SV=1	2,3,4	7.4655e-62	168	213.48	169630000	81596000	301590000	1493200000	784110000	3484600000	414960	148120	1753400	0.23666	0.0844759	0.0524694	0.0393966	0.428514	0.225022	-0.810672	-1.66374	-0.778292	-0.533635	1.0416	3.11774	0.510189	0.757149	51.0189	75.7149
	QNQQSAAGQGQFGTEFASETNAQQVR	Phospho (STY)	2861.24			3,4	1.0833e-25	11	134.83	1853900	1392000	35333000	0	0	0
20	QNQQSAGQQGQFGTEFASETDAQQVR	Unmodified	2839.28	P07784	>sp|P07784|SSPE_BACSU Small, acid-soluble spore protein gamma-type OS=Bacillus subtilis (strain 168) GN=sspE PE=2 SV=2	2,3,4	1.3412e-117	123	275.37	217030000	99941000	478430000	1490400000	673650000	3263100000	414960	148120	1753400	0.23666	0.0844759	0.0670391	0.0211825	0.456744	0.206445	-0.929955	-1.44383	-0.716728	-0.749248	1.2975	1.92704	0.564744	0.658358	56.4744	65.8358
	QNQQSAGQQGQFGTEFASETDAQQVR	Phospho (STY)	2919.24			3,4	1.5498e-25	8	129.77	1895800	599020	28279000	0	0	0
21	RNSENNTFDASNVGNMVK	Unmodified	1995.91	P54597	>sp|P54597|YHCM_BACSU Uncharacterized protein YhcM OS=Bacillus subtilis (strain 168) GN=yhcM PE=4 SV=1	3	7.528e-09	1	109.48	2400700	636830	154660	0	0	0	64495000	12903000	81723000	0.78919	0.157887	1.00955	0.50776					0.279219	2.21597
	RNSENNTFDASNVGNMVK	Phospho (STY)	2075.87			3	0.00042908	4	80.387	2315700	1164700	2293800	0	0	0
22	SFNANLDTLYR	Unmodified	1312.64	O32163	>sp|O32163|NIFU_BACSU NifU-like protein OS=Bacillus subtilis (strain 168) GN=nifU PE=1 SV=1	2	3.1701e-43	7	221.55	0	0	0	142010000	85301000	138640000	10113000	10478000	10294000	0.982417	1.01787	4.97786	6.52373	1.02431	0.61527	-0.0426404	0.395535	4.06695	5.40917	-0.0104846	0.073123	-0.0105957	0.0681403		6.81403
	SFNANLDTLYR	Phospho (STY)	1392.61			2	4.0195e-07	4	141.46	625020	819120	125560	0	0	0
23	SGASVSGPIPLPTEK	Unmodified	1438.77	P21471	>sp|P21471|RS10_BACSU 30S ribosomal protein S10 OS=Bacillus subtilis (strain 168) GN=rpsJ PE=1 SV=4	2	1.381e-08	15	120.53	3572300	3963200	1071000	526520000	625720000	0	176520000	102670000	145770000	1.21095	0.704329	1.49851	1.61002					0.237471	1.28589
	SGASVSGPIPLPTEK	Phospho (STY)	1518.73			2	9.115e-20	6	173.58	3428300	3683400	2287800	0	0	0
24	SGETEDSTIADIAVATNAGQIK	Unmodified	2190.07	P37869	>sp|P37869|ENO_BACSU Enolase OS=Bacillus subtilis (strain 168) GN=eno PE=1 SV=4	2,3	2.0905e-176	44	341.9	18137000	17749000	4014600	1654700000	1394700000	674010000	1507800000	918700000	899630000	1.67602	1.0212	2.21299	3.24898	2.45501	2.06926	-0.464782	-1.0263	0.320383	2.18154	-1.45071	-0.470449	3.21873	-0.888393
	SGETEDSTIADIAVATNAGQIK	Phospho (STY)	2270.03			2,3	1.2133e-38	12	176.86	2773100	4071300	1253100	0	0	0
25	SGSGIGNTFYK	Unmodified	1129.54	P71012	>sp|P71012|PTF3A_BACSU PTS system fructose-specific EIIABC component OS=Bacillus subtilis (strain 168) GN=fruA PE=1 SV=2	2	4.9467e-35	8	205.53	252720	870990	69389	139660000	126750000	68177000	61321000	62838000	48543000	1.26323	1.29448	1.19849	1.42434	2.04849	1.85913	-0.621629	-0.436198	-0.0512519	0.100321	12.1289	-4.34802	0.923832	1.29868	92.3832
	SGSGIGNTFYK	Phospho (STY)	1209.51			2	0.037727	2	71.558	1195000	1420200	997090	0	0	0
26	SGYSFENEK	Unmodified	1059.45	O32173	>sp|O32173|YUSG_BACSU Uncharacterized protein YusG OS=Bacillus subtilis (strain 168) GN=yusG PE=4 SV=1	2	2.1786e-12	18	156.83	20180000	4492100	18300000	417450000	133790000	473610000	65347000	12654000	120790000	0.540997	0.10476	0.722803	0.269789	0.881421	0.28249	-0.629254	-1.69653	0.336059	1.57529	-1.87245	-1.07696	2.14619	13.9932
	SGYSFENEK	Phospho (STY)	1139.42			2	1.7852e-11	6	158.3	5610400	2094100	7762000	0	0	0
27	SIGNVVVPAK	Unmodified	982.581	Q45477	>sp|Q45477|SYI_BACSU Isoleucine--tRNA ligase OS=Bacillus subtilis (strain 168) GN=ileS PE=3 SV=3	2	3.365e-10	10	140.49	1075100	1034500	527330	289420000	306720000	205020000	157140000	155020000	160480000	0.979187	0.965977	0.996669	0.972809	1.41167	1.49605	-0.441672	-0.548742	0.0178534	0.00707287	-24.7388	-77.584	1.04213	1.01306
	SIGNVVVPAK	Phospho (STY)	1062.55			2	0.0024004	1	95.428	1645800	1606400	1651300	0	0	0
28	SIMGVMSLGIAK	Unmodified	1205.65	P08877	>sp|P08877|PTHP_BACSU Phosphocarrier protein HPr OS=Bacillus subtilis (strain 168) GN=ptsH PE=1 SV=3	2,3	8.5972e-19	10	179.19	0	0	0	398000000	168080000	174980000	113030000	102850000	158670000	0.712359	0.648201	0.673939	1.29455	2.27455	0.960567	-2.19298	-0.481897	-0.0539338	0.997136	40.6606	-0.483281	0.975996	-0.935289	97.5996
	SIMGVMSLGIAK	Phospho (STY)	1285.62			2	2.6401e-33	39	195.1	4210500	8087800	6247600	0	0	0
29	SLGNGVDPMDVIDK	Unmodified	1458.7	Q05873	>sp|Q05873|SYV_BACSU Valine--tRNA ligase OS=Bacillus subtilis (strain 168) GN=valS PE=1 SV=3	2	3.013e-14	22	169.4	2011300	1756800	738310	280190000	248200000	159900000	288780000	228150000	332680000	0.868041	0.685794	2.81073	2.5223	1.75228	1.55222	-1.01866	-1.26339	2.23802	2.67792	-0.455163	-0.47178	-0.835411	-0.893152
	SLGNGVDPMDVIDK	Phospho (STY)	1538.67			2	0.0028285	4	87.411	957420	859170	340630	0	0	0
30	SNTELELLR	Unmodified	1073.57	P39912	>sp|P39912|AROG_BACSU Protein AroA(G) OS=Bacillus subtilis (strain 168) GN=aroA PE=1 SV=1	2	8.1913e-13	8	172.88	0	0	0	184670000	271830000	151900000	43560000	51946000	41463000	1.05058	1.25283	1.35533	1.28609	1.21573	1.78953	-0.157208	-0.428395	0.290082	0.0265504	-0.541943	-16.1352	-1.18313	1.06607
	SNTELELLR	Phospho (STY)	1153.54			2	0.056755	1	83.314	791810	751360	584220	0	0	0
31	STALLPLVGDIDTER	Unmodified	1598.85	O34860	>sp|O34860|RSBRB_BACSU RsbT co-antagonist protein RsbRB OS=Bacillus subtilis (strain 168) GN=rsbRB PE=1 SV=1	2	0.0013657	2	71.344	0	0	0	13643000	16808000	7316600	7357800	8574400	8133800	0.904596	1.05417	1.40272	1.42491	1.86466	2.29724	-1.06132	-1.1792	0.550659	0.351689	-1.92737	-3.35296	2.07832	1.425
	STALLPLVGDIDTER	Phospho (STY)	1678.82			2,3	1.6882e-07	19	125.45	7965200	8091200	5678400	0	0	0
32	SVLENWDSWK	Unmodified	1262.59	O31768	>sp|O31768|YMFJ_BACSU Uncharacterized protein YmfJ OS=Bacillus subtilis (strain 168) GN=ymfJ PE=4 SV=1	2	7.5162e-29	90	208.56	84050000	19665000	33700000	8665200000	5159900000	6970300000	923990000	313920000	2084300000	0.44331	0.150612	1.01711	0.295372	1.24316	0.740269	-1.80427	-3.91509	1.29436	0.96115	-1.39395	-4.07333	3.5384	1.32538
	SVLENWDSWK	Phospho (STY)	1342.56			2	0.0011232	9	104.41	13077000	3797600	12857000	0	0	0
33	VGSFDAGYGSGYLAR	Unmodified	1518.71	P23966	>sp|P23966|MENB_BACSU 1,4-Dihydroxy-2-naphthoyl-CoA synthase OS=Bacillus subtilis (strain 168) GN=menB PE=1 SV=2	2,3	1.8753e-19	13	181.71	0	0	0	763590000	640590000	412480000	60429000	51460000	72001000	0.83928	0.714712	1.96472	1.66364	1.85122	1.55302	-1.20572	-1.17293	1.34096	1.3277	-0.899146	-0.883428	-8.91534	-7.57839
	VGSFDAGYGSGYLAR	Phospho (STY)	1598.68			2	0.001458	1	88.385	876050	741800	445890	0	0	0
34	VTADSGIHAR	Unmodified	1025.53	P08877	>sp|P08877|PTHP_BACSU Phosphocarrier protein HPr OS=Bacillus subtilis (strain 168) GN=ptsH PE=1 SV=3	2,3	2.7208e-29	43	214.83	7798600	0	1714600	154940000	455120000	152750000	113030000	102850000	158670000	0.712359	0.648201	0.696335	0.519575	1.01434	2.97951	-0.423913	-3.59658	-0.0224944	-0.198435	18.8453	18.1248	0.94961	0.947712	94.961	94.7712
	VTADSGIHAR	Phospho (STY)	1105.49			2	0.001145	2	104.24	423490	315990	608170	0	0	0
																																	MEDIAN (%)	MEDIAN (%)
																																	53.8523	84.7283
