# Supplementary material for: Phosphoproteome dynamics mediate revival of bacterial spores
Source: BMC Biol. 2015 Sep 17;13:76. doi: 10.1186/s12915-015-0184-7 (PMC4574613; doi:10.1186/s12915-015-0184-7)
Supplement: Additional file 14: Table S7. — Dynamics of the germinating spore proteome. Changes in protein level between 0 to 10- and 30-minute time points. (XLSX 147 kb) [file 12915_2015_184_MOESM14_ESM.xlsx]

## Sheet: Sheet1
Protein IDs	Fasta headers	log2 change 10min	log2 change 30min
O34767	>sp|O34767|OXDD_BACSU Oxalate decarboxylase OxdD OS=Bacillus subtilis (strain 168) GN=oxdD PE=1 SV=1	-4.93107	-5.34589
O34585	>sp|O34585|YJZC_BACSU Uncharacterized protein YjzC OS=Bacillus subtilis (strain 168) GN=yjzC PE=4 SV=1	-4.88015	-6.70424
C0H402	>sp|C0H402|YKZP_BACSU Uncharacterized protein YkzP OS=Bacillus subtilis (strain 168) GN=ykzP PE=4 SV=1	-3.77191	-5.55411
O31572	>sp|O31572|YFHD_BACSU Uncharacterized protein YfhD OS=Bacillus subtilis (strain 168) GN=yfhD PE=4 SV=1	-3.60797	-4.27763
Q7WY75	>sp|Q7WY75|SSPK_BACSU Small, acid-soluble spore protein K OS=Bacillus subtilis (strain 168) GN=sspK PE=1 SV=3	-3.35972	-4.20005
O31404	>sp|O31404|ACOA_BACSU Acetoin:2,6-dichlorophenolindophenol oxidoreductase subunit alpha OS=Bacillus subtilis (strain 168) GN=acoA PE=2 SV=2	-3.25175	-3.09457
Q7WY65	>sp|Q7WY65|SSPM_BACSU Small, acid-soluble spore protein M OS=Bacillus subtilis (strain 168) GN=sspM PE=1 SV=1	-3.11756	-4.57952
P39579	>sp|P39579|DLTC_BACSU D-alanine--poly(phosphoribitol) ligase subunit 2 OS=Bacillus subtilis (strain 168) GN=dltC PE=1 SV=1	-3.00217	-2.43329
O35041	>sp|O35041|YFJT_BACSU Uncharacterized protein YfjT OS=Bacillus subtilis (strain 168) GN=yfjT PE=4 SV=1	-2.817	-0.952958
P42408	>sp|P42408|YTEA_BACSU Uncharacterized protein YteA OS=Bacillus subtilis (strain 168) GN=yteA PE=4 SV=3	-2.76171	-4.62204
P19466	>sp|P19466|MTRB_BACSU Transcription attenuation protein MtrB OS=Bacillus subtilis (strain 168) GN=mtrB PE=1 SV=1	-2.61639	ND
Q7WY58	>sp|Q7WY58|SSPJ_BACSU Small, acid-soluble spore protein J OS=Bacillus subtilis (strain 168) GN=sspJ PE=1 SV=3	-2.56377	-4.09017
Q7WY68	>sp|Q7WY68|YOZQ_BACSU Uncharacterized protein YozQ OS=Bacillus subtilis (strain 168) GN=yozQ PE=4 SV=1	-2.47847	-3.22765
O31612	>sp|O31612|PPNK1_BACSU Probable inorganic polyphosphate/ATP-NAD kinase 1 OS=Bacillus subtilis (strain 168) GN=ppnK1 PE=3 SV=1	-2.41027	-1.32612
P94446	>sp|P94446|COXA_BACSU Sporulation cortex protein CoxA OS=Bacillus subtilis (strain 168) GN=coxA PE=2 SV=4	-2.39346	-2.82866
O05246	>sp|O05246|YUGN_BACSU Uncharacterized protein YugN OS=Bacillus subtilis (strain 168) GN=yugN PE=4 SV=1	-2.36457	-4.19768
O32066	>sp|O32066|YTZH_BACSU Uncharacterized protein YtzH OS=Bacillus subtilis (strain 168) GN=ytzH PE=4 SV=1	-2.24352	-3.45351
O31659	>sp|O31659|YKZE_BACSU Uncharacterized protein YkzE OS=Bacillus subtilis (strain 168) GN=ykzE PE=4 SV=1	-2.1929	-3.65959
P54522	>sp|P54522|EX7S_BACSU Exodeoxyribonuclease 7 small subunit OS=Bacillus subtilis (strain 168) GN=xseB PE=3 SV=3	-2.15535	-1.2414
O34433	>sp|O34433|YOBO_BACSU Putative phage-related protein YobO OS=Bacillus subtilis (strain 168) GN=yobO PE=4 SV=1	-2.14954	-2.60334
P42089	>sp|P42089|CGEA_BACSU Protein CgeA OS=Bacillus subtilis (strain 168) GN=cgeA PE=4 SV=1	-2.11363	-2.30854
O07020	>sp|O07020|LUTA_BACSU Lactate utilization protein A OS=Bacillus subtilis (strain 168) GN=lutA PE=1 SV=1	-2.10589	-1.66797
P07784	>sp|P07784|SSPE_BACSU Small, acid-soluble spore protein gamma-type OS=Bacillus subtilis (strain 168) GN=sspE PE=2 SV=1	-2.07911	-3.56532
O05235	>sp|O05235|YUGF_BACSU Uncharacterized hydrolase YugF OS=Bacillus subtilis (strain 168) GN=yugF PE=3 SV=1	-2.07118	-2.44762
P42418	>sp|P42418|IOLH_BACSU Protein IolH OS=Bacillus subtilis (strain 168) GN=iolH PE=4 SV=1	-2.04175	-1.99683
P04833	>sp|P04833|SSPD_BACSU Small, acid-soluble spore protein D OS=Bacillus subtilis (strain 168) GN=sspD PE=1 SV=3	-1.97246	-4.19727
O31509	>sp|O31509|YEEI_BACSU Probable transcriptional regulatory protein YeeI OS=Bacillus subtilis (strain 168) GN=yeeI PE=3 SV=3	-1.91004	-0.609068
O31673	>sp|O31673|CLPE_BACSU ATP-dependent Clp protease ATP-binding subunit ClpE OS=Bacillus subtilis (strain 168) GN=clpE PE=1 SV=1	-1.89842	1.4861
P19406	>sp|P19406|PPB4_BACSU Alkaline phosphatase 4 OS=Bacillus subtilis (strain 168) GN=phoA PE=1 SV=4	-1.88224	2.01865
O34557	>sp|O34557|RPE_BACSU Ribulose-phosphate 3-epimerase OS=Bacillus subtilis (strain 168) GN=rpe PE=3 SV=1	-1.83445	-0.877524
P04832	>sp|P04832|SSPB_BACSU Small, acid-soluble spore protein B OS=Bacillus subtilis (strain 168) GN=sspB PE=3 SV=1	-1.82973	-2.27693
P37960	>sp|P37960|MRGA_BACSU Metalloregulation DNA-binding stress protein OS=Bacillus subtilis (strain 168) GN=mrgA PE=1 SV=2	-1.81282	-1.22063
O31543	>sp|O31543|YFJQ_BACSU Putative metal ion transporter YfjQ OS=Bacillus subtilis (strain 168) GN=yfjQ PE=3 SV=1	-1.78657	-3.02241
P96574	>sp|P96574|MTLR_BACSU Transcriptional regulator MtlR OS=Bacillus subtilis (strain 168) GN=mtlR PE=2 SV=1	-1.78169	-2.06048
P94388	>sp|P94388|CAH_BACSU Cephalosporin-C deacetylase OS=Bacillus subtilis (strain 168) GN=cah PE=1 SV=1	-1.75471	-1.82269
P94498	>sp|P94498|CYSH1_BACSU Phosphoadenosine phosphosulfate reductase OS=Bacillus subtilis (strain 168) GN=cysH PE=2 SV=2	-1.74726	1.10836
O07582	>sp|O07582|SIGM_BACSU RNA polymerase sigma factor SigM OS=Bacillus subtilis (strain 168) GN=sigM PE=1 SV=1	-1.72934	-0.867895
P39759	>sp|P39759|YKQA_BACSU Putative gamma-glutamylcyclotransferase YkqA OS=Bacillus subtilis (strain 168) GN=ykqA PE=1 SV=1	-1.70279	-0.525311
O34357	>sp|O34357|YTPP_BACSU Thioredoxin-like protein YtpP OS=Bacillus subtilis (strain 168) GN=ytpP PE=2 SV=1	-1.69069	-1.14892
O34783	>sp|O34783|YKUS_BACSU UPF0180 protein YkuS OS=Bacillus subtilis (strain 168) GN=ykuS PE=3 SV=1	-1.69018	-3.57028
P54565	>sp|P54565|YQKB_BACSU Uncharacterized protein YqkB OS=Bacillus subtilis (strain 168) GN=yqkB PE=4 SV=1	-1.68274	-0.129556
P37251	>sp|P37251|ILVB_BACSU Acetolactate synthase large subunit OS=Bacillus subtilis (strain 168) GN=ilvB PE=1 SV=4	-1.66177	-1.28353
P54481	>sp|P54481|YQFX_BACSU Uncharacterized protein YqfX OS=Bacillus subtilis (strain 168) GN=yqfX PE=4 SV=1	-1.65117	-2.55203
P14949	>sp|P14949|THIO_BACSU Thioredoxin OS=Bacillus subtilis (strain 168) GN=trxA PE=1 SV=3	-1.64005	-0.791717
O31786	>sp|O31786|YMZB_BACSU Uncharacterized protein YmzB OS=Bacillus subtilis (strain 168) GN=ymzB PE=4 SV=3	-1.6157	-2.53058
P80875	>sp|P80875|G16U_BACSU General stress protein 16U OS=Bacillus subtilis (strain 168) GN=yceD PE=1 SV=3	-1.60378	-0.483832
C0SPC3	>sp|C0SPC3|YJHB_BACSU Putative ADP-ribose pyrophosphatase YjhB OS=Bacillus subtilis (strain 168) GN=yjhB PE=3 SV=1	-1.597	0.175259
O06976	>sp|O06976|CRH_BACSU HPr-like protein Crh OS=Bacillus subtilis (strain 168) GN=crh PE=1 SV=1	-1.56374	-1.73799
P42921	>sp|P42921|RL4_BACSU 50S ribosomal protein L4 OS=Bacillus subtilis (strain 168) GN=rplD PE=3 SV=1	-1.52865	-1.02775
P39614	>sp|P39614|YWDF_BACSU Uncharacterized glycosyltransferase YwdF OS=Bacillus subtilis (strain 168) GN=ywdF PE=3 SV=1	-1.51462	-1.85145
P15874	>sp|P15874|GRPE_BACSU Protein GrpE OS=Bacillus subtilis (strain 168) GN=grpE PE=1 SV=3	-1.49553	-1.74449
Q45060	>sp|Q45060|TLP_BACSU Small, acid-soluble spore protein Tlp OS=Bacillus subtilis (strain 168) GN=tlp PE=1 SV=3	-1.48928	-4.45709
P54431	>sp|P54431|YRKD_BACSU Uncharacterized protein YrkD OS=Bacillus subtilis (strain 168) GN=yrkD PE=4 SV=1	-1.48312	0.607717
O05220	>sp|O05220|YWRF_BACSU Uncharacterized protein YwrF OS=Bacillus subtilis (strain 168) GN=ywrF PE=3 SV=1	-1.48092	-0.778804
P37455	>sp|P37455|SSB1_BACSU Single-stranded DNA-binding protein ssb OS=Bacillus subtilis (strain 168) GN=ssb PE=1 SV=1	-1.47661	-0.112785
P39062	>sp|P39062|ACSA_BACSU Acetyl-coenzyme A synthetase OS=Bacillus subtilis (strain 168) GN=acsA PE=1 SV=1	-1.47525	-2.49908
P05650	>sp|P05650|YAAA_BACSU Uncharacterized protein YaaA OS=Bacillus subtilis (strain 168) GN=yaaA PE=4 SV=1	-1.45847	-0.633832
P54598	>sp|P54598|YHCN_BACSU Lipoprotein YhcN OS=Bacillus subtilis (strain 168) GN=yhcN PE=1 SV=2	-1.44049	-2.09541
O34452	>sp|O34452|YRRB_BACSU TPR repeat-containing protein YrrB OS=Bacillus subtilis (strain 168) GN=yrrB PE=1 SV=1	-1.41579	-0.731665
P04831;P02958	>sp|P04831|SSPA_BACSU Small, acid-soluble spore protein A OS=Bacillus subtilis (strain 168) GN=sspA PE=3 SV=1	-1.41023	-2.2644
P96503	>sp|P96503|FLIW_BACSU Flagellar assembly factor FliW OS=Bacillus subtilis (strain 168) GN=fliW PE=1 SV=1	-1.38177	-0.916623
P23973	>sp|P23973|MENF_BACSU Menaquinone-specific isochorismate synthase OS=Bacillus subtilis (strain 168) GN=menF PE=3 SV=2	-1.3765	0.059823
P0CI78	>sp|P0CI78|RL24_BACSU 50S ribosomal protein L24 OS=Bacillus subtilis (strain 168) GN=rplX PE=1 SV=1	-1.3744	-1.45671
Q45597	>sp|Q45597|F16PC_BACSU Fructose-1,6-bisphosphatase class 3 OS=Bacillus subtilis (strain 168) GN=fbp PE=1 SV=2	-1.36987	-0.59134
P40750	>sp|P40750|PBPD_BACSU Penicillin-binding protein 4 OS=Bacillus subtilis (strain 168) GN=pbpD PE=1 SV=2	-1.36359	1.07776
O34627	>sp|O34627|PHOT_BACSU Blue-light photoreceptor OS=Bacillus subtilis (strain 168) GN=pfyP PE=1 SV=1	-1.35426	-0.070622
O32182	>sp|O32182|YUSP_BACSU Uncharacterized MFS-type transporter YusP OS=Bacillus subtilis (strain 168) GN=yusP PE=3 SV=1	-1.35261	2.45884
O34591	>sp|O34591|ACOB_BACSU Acetoin:2,6-dichlorophenolindophenol oxidoreductase subunit beta OS=Bacillus subtilis (strain 168) GN=acoB PE=3 SV=3	-1.35164	-1.83363
O31816	>sp|O31816|YNDM_BACSU Uncharacterized membrane protein YndM OS=Bacillus subtilis (strain 168) GN=yndM PE=4 SV=1	-1.33498	-1.89625
O31533	>sp|O31533|YETF_BACSU UPF0702 transmembrane protein YetF OS=Bacillus subtilis (strain 168) GN=yetF PE=1 SV=1	-1.32209	-1.38754
Q45069	>sp|Q45069|YNFE_BACSU Uncharacterized protein YnfE OS=Bacillus subtilis (strain 168) GN=ynfE PE=1 SV=1	-1.31463	-3.64466
O07081	>sp|O07081|YRDC_BACSU Uncharacterized isochorismatase family protein YrdC OS=Bacillus subtilis (strain 168) GN=yrdC PE=3 SV=1	-1.30577	-0.717106
P55873	>sp|P55873|RL20_BACSU 50S ribosomal protein L20 OS=Bacillus subtilis (strain 168) GN=rplT PE=3 SV=1	-1.30364	-1.03687
P96728	>sp|P96728|YWSA_BACSU Uncharacterized protein YwsA OS=Bacillus subtilis (strain 168) GN=ywsA PE=4 SV=2	-1.2989	-3.94664
O34943	>sp|O34943|YTPR_BACSU Putative tRNA-binding protein YtpR OS=Bacillus subtilis (strain 168) GN=ytpR PE=4 SV=1	-1.28872	-0.723886
O32007	>sp|O32007|YPZA_BACSU Uncharacterized protein YpzA OS=Bacillus subtilis (strain 168) GN=ypzA PE=4 SV=1	-1.28128	-2.92959
P39841	>sp|P39841|MANA3_BACSU Putative mannose-6-phosphate isomerase YvyI OS=Bacillus subtilis (strain 168) GN=yvyI PE=1 SV=1	-1.27485	-1.12396
O06744	>sp|O06744|YITI_BACSU Uncharacterized N-acetyltransferase YitI OS=Bacillus subtilis (strain 168) GN=yitI PE=3 SV=3	-1.26412	-0.828203
P46347	>sp|P46347|RRMF_BACSU Probable rRNA maturation factor OS=Bacillus subtilis (strain 168) GN=yqfG PE=3 SV=3	-1.25779	-1.29293
P96723	>sp|P96723|YWQK_BACSU Uncharacterized protein YwqK OS=Bacillus subtilis (strain 168) GN=ywqK PE=4 SV=1	-1.24567	-0.900108
O32126	>sp|O32126|YUTE_BACSU UPF0331 protein YutE OS=Bacillus subtilis (strain 168) GN=yutE PE=1 SV=1	-1.24263	-0.157072
P37565	>sp|P37565|HSLO_BACSU 33 kDa chaperonin OS=Bacillus subtilis (strain 168) GN=hslO PE=1 SV=1	-1.23231	-0.237008
P35160	>sp|P35160|RESA_BACSU Thiol-disulfide oxidoreductase ResA OS=Bacillus subtilis (strain 168) GN=resA PE=1 SV=2	-1.22867	-0.106555
P38493	>sp|P38493|KCY_BACSU Cytidylate kinase OS=Bacillus subtilis (strain 168) GN=cmk PE=1 SV=1	-1.22803	-0.739726
P54721	>sp|P54721|CADE_BACSU Catechol-2,3-dioxygenase OS=Bacillus subtilis (strain 168) GN=catE PE=1 SV=2	-1.22496	-0.853927
P54606	>sp|P54606|YHCV_BACSU CBS domain-containing protein YhcV OS=Bacillus subtilis (strain 168) GN=yhcV PE=4 SV=1	-1.21957	-3.30987
P71043	>sp|P71043|YWNH_BACSU Putative phosphinothricin acetyltransferase YwnH OS=Bacillus subtilis (strain 168) GN=ywnH PE=1 SV=1	-1.2177	ND
P46921	>sp|P46921|OPUAB_BACSU Glycine betaine transport system permease protein OpuAB OS=Bacillus subtilis (strain 168) GN=opuAB PE=1 SV=1	-1.21153	-0.76037
O34495	>sp|O34495|YKOP_BACSU Uncharacterized protein YkoP OS=Bacillus subtilis (strain 168) GN=ykoP PE=4 SV=2	-1.21032	-1.95829
P81100	>sp|P81100|SCP2_BACSU Stress response protein SCP2 OS=Bacillus subtilis (strain 168) GN=yceC PE=1 SV=3	-1.19994	1.20533
P42920	>sp|P42920|RL3_BACSU 50S ribosomal protein L3 OS=Bacillus subtilis (strain 168) GN=rplC PE=1 SV=2	-1.19107	-1.6437
O07919	>sp|O07919|YRAG_BACSU Spore coat protein F-like protein YraG OS=Bacillus subtilis (strain 168) GN=yraG PE=3 SV=1	-1.18439	-1.81918
O34631	>sp|O34631|YVRA_BACSU Uncharacterized ABC transporter ATP-binding protein YvrA OS=Bacillus subtilis (strain 168) GN=yvrA PE=3 SV=1	-1.18435	-1.30505
O35000	>sp|O35000|NAGB_BACSU Glucosamine-6-phosphate deaminase 1 OS=Bacillus subtilis (strain 168) GN=nagB PE=1 SV=1	-1.17878	-0.448776
O31586	>sp|O31586|YGZA_BACSU Uncharacterized protein YgzA OS=Bacillus subtilis (strain 168) GN=ygzA PE=4 SV=2	-1.17807	-3.18002
P50848	>sp|P50848|YPWA_BACSU Putative metalloprotease YpwA OS=Bacillus subtilis (strain 168) GN=ypwA PE=1 SV=1	-1.17592	-0.634301
O31768	>sp|O31768|YMFJ_BACSU Uncharacterized protein YmfJ OS=Bacillus subtilis (strain 168) GN=ymfJ PE=4 SV=1	-1.17361	-2.73109
O31691	>sp|O31691|GLCT_BACSU PtsGHI operon antiterminator OS=Bacillus subtilis (strain 168) GN=glcT PE=1 SV=3	-1.16648	0.2529
C0H3Y5	>sp|C0H3Y5|YIZC_BACSU Uncharacterized protein YizC OS=Bacillus subtilis (strain 168) GN=yizC PE=4 SV=1	-1.16201	-4.05421
O32073	>sp|O32073|YTZC_BACSU Uncharacterized protein YtzC OS=Bacillus subtilis (strain 168) GN=ytzC PE=4 SV=1	-1.15847	-4.72242
O32106	>sp|O32106|AMPA_BACSU Probable cytosol aminopeptidase OS=Bacillus subtilis (strain 168) GN=pepA PE=3 SV=1	-1.14934	-0.717707
Q45537	>sp|Q45537|COTJB_BACSU Protein CotJB OS=Bacillus subtilis (strain 168) GN=cotJB PE=4 SV=2	-1.1236	-0.50969
O32171	>sp|O32171|YUSE_BACSU Thioredoxin-like protein YusE OS=Bacillus subtilis (strain 168) GN=yusE PE=4 SV=1	-1.11408	-3.429
Q06004	>sp|Q06004|DHSO_BACSU Sorbitol dehydrogenase OS=Bacillus subtilis (strain 168) GN=gutB PE=1 SV=3	-1.10713	-1.20573
O07530	>sp|O07530|YHDB_BACSU Uncharacterized protein YhdB OS=Bacillus subtilis (strain 168) GN=yhdB PE=4 SV=1	-1.10207	-3.49655
O32180	>sp|O32180|YUSN_BACSU Uncharacterized protein YusN OS=Bacillus subtilis (strain 168) GN=yusN PE=4 SV=1	-1.09765	-1.16475
P54379	>sp|P54379|CSGA_BACSU Sigma-G-dependent sporulation-specific SASP protein OS=Bacillus subtilis (strain 168) GN=csgA PE=4 SV=1	-1.07921	-3.05864
P94407	>sp|P94407|YCLE_BACSU AB hydrolase superfamily protein YclE OS=Bacillus subtilis (strain 168) GN=yclE PE=3 SV=2	-1.07907	-0.624943
P24809	>sp|P24809|YQXJ_BACSU Uncharacterized protein YqxJ OS=Bacillus subtilis (strain 168) GN=yqxJ PE=4 SV=1	-1.07484	-0.977962
O06994	>sp|O06994|O16G1_BACSU Oligo-1,6-glucosidase 1 OS=Bacillus subtilis (strain 168) GN=malL PE=1 SV=1	-1.07274	-0.115514
P32396	>sp|P32396|HEMH_BACSU Ferrochelatase OS=Bacillus subtilis (strain 168) GN=hemH PE=1 SV=1	-1.06883	-0.498522
P46318	>sp|P46318|PTJB_BACSU Lichenan-specific phosphotransferase enzyme IIB component OS=Bacillus subtilis (strain 168) GN=licB PE=1 SV=1	-1.06772	-1.43407
O32245	>sp|O32245|YVBH_BACSU Uncharacterized protein YvbH OS=Bacillus subtilis (strain 168) GN=yvbH PE=4 SV=1	-1.05932	0.203837
O34916	>sp|O34916|DAPEL_BACSU N-acetyldiaminopimelate deacetylase OS=Bacillus subtilis (strain 168) GN=ykuR PE=1 SV=1	-1.05881	-1.24739
P42976	>sp|P42976|DAPB_BACSU Dihydrodipicolinate reductase OS=Bacillus subtilis (strain 168) GN=dapB PE=3 SV=2	-1.0485	-0.718442
P55874	>sp|P55874|RL35_BACSU 50S ribosomal protein L35 OS=Bacillus subtilis (strain 168) GN=rpmI PE=3 SV=2	-1.04439	-1.55472
O32128	>sp|O32128|YUTC_BACSU Uncharacterized lipoprotein YutC OS=Bacillus subtilis (strain 168) GN=yutC PE=4 SV=1	-1.03922	-1.62336
P50739	>sp|P50739|SLEB_BACSU Spore cortex-lytic enzyme OS=Bacillus subtilis (strain 168) GN=sleB PE=1 SV=1	-1.02915	-2.32102
P39804	>sp|P39804|IPI_BACSU Intracellular proteinase inhibitor OS=Bacillus subtilis (strain 168) GN=ipi PE=1 SV=1	-1.02398	-1.17302
O31642	>sp|O31642|YJDA_BACSU Uncharacterized oxidoreductase YjdA OS=Bacillus subtilis (strain 168) GN=yjdA PE=3 SV=1	-1.01998	1.05215
O05236	>sp|O05236|YUGG_BACSU Uncharacterized HTH-type transcriptional regulator YugG OS=Bacillus subtilis (strain 168) GN=yugG PE=4 SV=2	-1.01579	-0.395307
P38490	>sp|P38490|YPEB_BACSU Sporulation protein YpeB OS=Bacillus subtilis (strain 168) GN=ypeB PE=1 SV=2	-1.00946	-2.30097
O34717	>sp|O34717|FADH_BACSU Probable 2,4-dienoyl-CoA reductase OS=Bacillus subtilis (strain 168) GN=fadH PE=2 SV=1	-1.0018	-0.273896
P42242	>sp|P42242|YCBJ_BACSU Uncharacterized protein YcbJ OS=Bacillus subtilis (strain 168) GN=ycbJ PE=3 SV=2	-0.993175	-0.524121
O06977	>sp|O06977|YVCN_BACSU Uncharacterized acetyltransferase YvcN OS=Bacillus subtilis (strain 168) GN=yvcN PE=3 SV=1	-0.990179	-0.488579
P54533	>sp|P54533|DLDH2_BACSU Dihydrolipoyl dehydrogenase OS=Bacillus subtilis (strain 168) GN=bfmBC PE=3 SV=1	-0.987576	-1.09808
O34365	>sp|O34365|YTMB_BACSU Uncharacterized protein YtmB OS=Bacillus subtilis (strain 168) GN=ytmB PE=1 SV=1	-0.98051	-1.07076
O34457	>sp|O34457|MOAB_BACSU Molybdenum cofactor biosynthesis protein B OS=Bacillus subtilis (strain 168) GN=moaB PE=3 SV=1	-0.980206	-0.344249
P70995	>sp|P70995|YWHC_BACSU Putative zinc metalloprotease YwhC OS=Bacillus subtilis (strain 168) GN=ywhC PE=3 SV=1	-0.979733	-0.944187
C0SPB1	>sp|C0SPB1|YUKJ_BACSU Uncharacterized protein YukJ OS=Bacillus subtilis (strain 168) GN=yukJ PE=4 SV=1	-0.975328	-0.602324
Q795R2	>sp|Q795R2|YTCQ_BACSU Putative ABC transporter peptide-binding protein YtcQ OS=Bacillus subtilis (strain 168) GN=ytcQ PE=3 SV=2	-0.973343	-1.32005
P50843	>sp|P50843|KDUI_BACSU 4-deoxy-L-threo-5-hexosulose-uronate ketol-isomerase OS=Bacillus subtilis (strain 168) GN=kduI PE=2 SV=1	-0.972041	-0.771646
O34981	>sp|O34981|DAPH_BACSU 2,3,4,5-tetrahydropyridine-2,6-dicarboxylate N-acetyltransferase OS=Bacillus subtilis (strain 168) GN=dapH PE=1 SV=2	-0.971088	-0.606591
P11470	>sp|P11470|GERE_BACSU Spore germination protein GerE OS=Bacillus subtilis (strain 168) GN=gerE PE=1 SV=2	-0.967646	-0.341465
P94425	>sp|P94425|YCNE_BACSU Putative monooxygenase YcnE OS=Bacillus subtilis (strain 168) GN=ycnE PE=1 SV=1	-0.96389	-1.39172
O05494	>sp|O05494|YDHC_BACSU Uncharacterized HTH-type transcriptional regulator YdhC OS=Bacillus subtilis (strain 168) GN=ydhC PE=4 SV=1	-0.957571	0.967051
Q797S1	>sp|Q797S1|PTXBC_BACSU Putative PTS system EIIBC component YbbF OS=Bacillus subtilis (strain 168) GN=ybbF PE=3 SV=2	-0.956705	-1.53634
O07607	>sp|O07607|YHFI_BACSU Uncharacterized protein YhfI OS=Bacillus subtilis (strain 168) GN=yhfI PE=4 SV=1	-0.949611	-0.68445
P39762	>sp|P39762|AMPS_BACSU Aminopeptidase AmpS OS=Bacillus subtilis (strain 168) GN=ampS PE=3 SV=3	-0.945327	-0.194705
P39586	>sp|P39586|YWBC_BACSU Uncharacterized protein YwbC OS=Bacillus subtilis (strain 168) GN=ywbC PE=3 SV=1	-0.936643	0.304004
P54570	>sp|P54570|ADPP_BACSU ADP-ribose pyrophosphatase OS=Bacillus subtilis (strain 168) GN=nudF PE=1 SV=1	-0.929477	-0.522402
P39914	>sp|P39914|YTXJ_BACSU Uncharacterized protein YtxJ OS=Bacillus subtilis (strain 168) GN=ytxJ PE=4 SV=1	-0.928865	-1.82615
P08838;P23452	>sp|P08838|PT1_BACSU Phosphoenolpyruvate-protein phosphotransferase OS=Bacillus subtilis (strain 168) GN=ptsI PE=1 SV=3	-0.927708	-0.901384
P31112	>sp|P31112|HEPS1_BACSU Heptaprenyl diphosphate synthase component 1 OS=Bacillus subtilis (strain 168) GN=hepS PE=1 SV=1	-0.922954	0.210547
O34682	>sp|O34682|YLBB_BACSU Uncharacterized protein YlbB OS=Bacillus subtilis (strain 168) GN=ylbB PE=4 SV=2	-0.91532	-2.4576
O32210	>sp|O32210|GR_BACSU Glyoxal reductase OS=Bacillus subtilis (strain 168) GN=yvgN PE=1 SV=1	-0.906419	-0.422244
O32160	>sp|O32160|YURS_BACSU Uncharacterized protein YurS OS=Bacillus subtilis (strain 168) GN=yurS PE=4 SV=1	-0.897617	-0.787496
O31646	>sp|O31646|MANA1_BACSU Mannose-6-phosphate isomerase ManA OS=Bacillus subtilis (strain 168) GN=manA PE=3 SV=1	-0.892911	-0.650336
O32173	>sp|O32173|YUSG_BACSU Uncharacterized protein YusG OS=Bacillus subtilis (strain 168) GN=yusG PE=4 SV=1	-0.886308	-3.25484
O31850	>sp|O31850|YOJN_BACSU Uncharacterized protein YojN OS=Bacillus subtilis (strain 168) GN=yojN PE=3 SV=1	-0.884217	-0.668516
P39640	>sp|P39640|BACC_BACSU Bacilysin biosynthesis oxidoreductase BacC OS=Bacillus subtilis (strain 168) GN=bacC PE=3 SV=2	-0.88416	-0.320147
O32114	>sp|O32114|DAPF_BACSU Diaminopimelate epimerase OS=Bacillus subtilis (strain 168) GN=dapF PE=3 SV=1	-0.883281	0.183255
O34714	>sp|O34714|OXDC_BACSU Oxalate decarboxylase OxdC OS=Bacillus subtilis (strain 168) GN=oxdC PE=1 SV=1	-0.88252	-1.46294
O34497	>sp|O34497|YKGA_BACSU Uncharacterized protein YkgA OS=Bacillus subtilis (strain 168) GN=ykgA PE=3 SV=2	-0.877227	-0.314631
P39795	>sp|P39795|TREC_BACSU Trehalose-6-phosphate hydrolase OS=Bacillus subtilis (strain 168) GN=treA PE=1 SV=2	-0.876765	-0.812943
O34308	>sp|O34308|YTKK_BACSU Putative oxidoreductase YtkK OS=Bacillus subtilis (strain 168) GN=ytkK PE=3 SV=1	-0.876482	-0.246456
P45941	>sp|P45941|YQCF_BACSU Uncharacterized protein YqcF OS=Bacillus subtilis (strain 168) GN=yqcF PE=4 SV=1	-0.874761	-0.462938
P80870	>sp|P80870|GS13_BACSU General stress protein 13 OS=Bacillus subtilis (strain 168) GN=yugI PE=1 SV=3	-0.872297	-1.23501
O34660	>sp|O34660|ALDH4_BACSU Putative aldehyde dehydrogenase DhaS OS=Bacillus subtilis (strain 168) GN=dhaS PE=3 SV=1	-0.871265	-0.689474
P21472	>sp|P21472|RS12_BACSU 30S ribosomal protein S12 OS=Bacillus subtilis (strain 168) GN=rpsL PE=1 SV=5	-0.863682	0.149342
C0H447	>sp|C0H447|YPZJ_BACSU Uncharacterized protein YpzJ OS=Bacillus subtilis (strain 168) GN=ypzJ PE=4 SV=1	-0.861027	0.378596
P80240	>sp|P80240|GREA_BACSU Transcription elongation factor GreA OS=Bacillus subtilis (strain 168) GN=greA PE=1 SV=4	-0.858627	-0.502461
P46914	>sp|P46914|COTS_BACSU Spore coat protein S OS=Bacillus subtilis (strain 168) GN=cotS PE=1 SV=1	-0.857184	-0.883529
P29252	>sp|P29252|HPPK_BACSU 2-amino-4-hydroxy-6-hydroxymethyldihydropteridine pyrophosphokinase OS=Bacillus subtilis (strain 168) GN=folK PE=3 SV=2	-0.853691	0.104473
P46353	>sp|P46353|DEOB_BACSU Phosphopentomutase OS=Bacillus subtilis (strain 168) GN=drm PE=3 SV=3	-0.852215	-0.726334
Q06796	>sp|Q06796|RL11_BACSU 50S ribosomal protein L11 OS=Bacillus subtilis (strain 168) GN=rplK PE=3 SV=3	-0.849569	-0.199961
Q797A7	>sp|Q797A7|YFNA_BACSU Uncharacterized amino acid permease YfnA OS=Bacillus subtilis (strain 168) GN=yfnA PE=3 SV=1	-0.848147	-0.00699889
P54553	>sp|P54553|YQJP_BACSU Uncharacterized protein YqjP OS=Bacillus subtilis (strain 168) GN=yqjP PE=4 SV=1	-0.846909	-0.996971
P54162	>sp|P54162|RNHL_BACSU 14.7 kDa ribonuclease H-like protein OS=Bacillus subtilis (strain 168) GN=rnhA PE=1 SV=1	-0.844559	-0.511147
Q795U4	>sp|Q795U4|YTKL_BACSU UPF0173 metal-dependent hydrolase YtkL OS=Bacillus subtilis (strain 168) GN=ytkL PE=3 SV=1	-0.841578	0.204951
O31778	>sp|O31778|MIAB_BACSU (Dimethylallyl)adenosine tRNA methylthiotransferase MiaB OS=Bacillus subtilis (strain 168) GN=miaB PE=1 SV=1	-0.831885	-0.0672298
P21340	>sp|P21340|PAIA_BACSU Protease synthase and sporulation negative regulatory protein PAI 1 OS=Bacillus subtilis (strain 168) GN=paiA PE=1 SV=3	-0.828103	-0.369959
O32072	>sp|O32072|YTWF_BACSU Uncharacterized protein YtwF OS=Bacillus subtilis (strain 168) GN=ytwF PE=4 SV=2	-0.826285	-0.495082
P36430	>sp|P36430|SYL_BACSU Leucine--tRNA ligase OS=Bacillus subtilis (strain 168) GN=leuS PE=3 SV=3	-0.822772	-0.797046
P45873	>sp|P45873|PRMC_BACSU Release factor glutamine methyltransferase OS=Bacillus subtilis (strain 168) GN=prmC PE=3 SV=1	-0.818468	0.0256535
O31853	>sp|O31853|YOJK_BACSU Uncharacterized UDP-glucosyltransferase YojK OS=Bacillus subtilis (strain 168) GN=yojK PE=3 SV=2	-0.81423	-0.803781
P11998	>sp|P11998|RISB_BACSU 6,7-dimethyl-8-ribityllumazine synthase OS=Bacillus subtilis (strain 168) GN=ribH PE=1 SV=2	-0.81364	-0.778243
O07006	>sp|O07006|PADC_BACSU Phenolic acid decarboxylase PadC OS=Bacillus subtilis (strain 168) GN=padC PE=1 SV=1	-0.811792	-0.39198
O06972	>sp|O06972|YVCI_BACSU Uncharacterized Nudix hydrolase YvcI OS=Bacillus subtilis (strain 168) GN=yvcI PE=3 SV=1	-0.810867	-0.550612
P37253	>sp|P37253|ILVC_BACSU Ketol-acid reductoisomerase OS=Bacillus subtilis (strain 168) GN=ilvC PE=1 SV=1	-0.809219	0.522146
P80877	>sp|P80877|METE_BACSU 5-methyltetrahydropteroyltriglutamate--homocysteine methyltransferase OS=Bacillus subtilis (strain 168) GN=metE PE=1 SV=4	-0.807671	-0.405224
P46906	>sp|P46906|SYR_BACSU Arginine--tRNA ligase OS=Bacillus subtilis (strain 168) GN=argS PE=3 SV=2	-0.799535	-0.640919
O34520	>sp|O34520|HIS1_BACSU ATP phosphoribosyltransferase OS=Bacillus subtilis (strain 168) GN=hisG PE=1 SV=1	-0.792172	-0.387548
O07533	>sp|O07533|YHAR_BACSU Putative enoyl-CoA hydratase/isomerase YhaR OS=Bacillus subtilis (strain 168) GN=yhaR PE=3 SV=4	-0.791591	-0.637548
P80643	>sp|P80643|ACP_BACSU Acyl carrier protein OS=Bacillus subtilis (strain 168) GN=acpA PE=1 SV=1	-0.791471	-0.569918
O31458	>sp|O31458|GAMA_BACSU Probable glucosamine-6-phosphate deaminase 2 OS=Bacillus subtilis (strain 168) GN=gamA PE=3 SV=1	-0.789723	1.86327
Q45065	>sp|Q45065|YNET_BACSU Uncharacterized protein YneT OS=Bacillus subtilis (strain 168) GN=yneT PE=4 SV=1	-0.788988	-0.365004
P54534	>sp|P54534|YQIW_BACSU UPF0403 protein YqiW OS=Bacillus subtilis (strain 168) GN=yqiW PE=3 SV=1	-0.78597	-0.966542
P26379	>sp|P26379|PTFA_BACSU Fructose-specific phosphotransferase enzyme IIA component OS=Bacillus subtilis (strain 168) GN=levD PE=4 SV=1	-0.78505	-0.444311
P39840	>sp|P39840|GALM_BACSU Aldose 1-epimerase OS=Bacillus subtilis (strain 168) GN=galM PE=1 SV=2	-0.781425	-0.50445
P39596	>sp|P39596|EFEM_BACSU Probable iron uptake system component EfeM OS=Bacillus subtilis (strain 168) GN=efeM PE=1 SV=1	-0.780467	-0.18562
P71037	>sp|P71037|YWNB_BACSU Uncharacterized protein YwnB OS=Bacillus subtilis (strain 168) GN=ywnB PE=4 SV=1	-0.775762	-0.382834
P50864	>sp|P50864|CWLD_BACSU Germination-specific N-acetylmuramoyl-L-alanine amidase OS=Bacillus subtilis (strain 168) GN=cwlD PE=3 SV=1	-0.7732	-0.815676
P94428	>sp|P94428|GABD_BACSU Succinate-semialdehyde dehydrogenase [NADP(+)] OS=Bacillus subtilis (strain 168) GN=gabD PE=1 SV=1	-0.773091	-0.532002
P09339	>sp|P09339|ACON_BACSU Aconitate hydratase OS=Bacillus subtilis (strain 168) GN=citB PE=1 SV=4	-0.769731	-0.0577155
Q04777	>sp|Q04777|ALDC_BACSU Alpha-acetolactate decarboxylase OS=Bacillus subtilis (strain 168) GN=alsD PE=2 SV=1	-0.765098	0.0621374
P04990	>sp|P04990|THRC_BACSU Threonine synthase OS=Bacillus subtilis (strain 168) GN=thrC PE=3 SV=1	-0.763138	0.0808421
O05265	>sp|O05265|YULF_BACSU Uncharacterized oxidoreductase YulF OS=Bacillus subtilis (strain 168) GN=yulF PE=3 SV=2	-0.762817	-0.896497
O07585	>sp|O07585|YHDP_BACSU UPF0053 protein YhdP OS=Bacillus subtilis (strain 168) GN=yhdP PE=3 SV=1	-0.761313	-0.37223
P39610	>sp|P39610|PDXK_BACSU Pyridoxine kinase OS=Bacillus subtilis (strain 168) GN=pdxK PE=1 SV=1	-0.759754	-0.557211
P36946	>sp|P36946|RBSD_BACSU D-ribose pyranase OS=Bacillus subtilis (strain 168) GN=rbsD PE=1 SV=1	-0.759317	0.187139
O34553	>sp|O34553|YTSP_BACSU Protein YtsP OS=Bacillus subtilis (strain 168) GN=ytsP PE=3 SV=2	-0.758927	-0.632042
P55180	>sp|P55180|GALE_BACSU UDP-glucose 4-epimerase OS=Bacillus subtilis (strain 168) GN=galE PE=3 SV=1	-0.751814	-0.120391
P39158	>sp|P39158|CSPC_BACSU Cold shock protein CspC OS=Bacillus subtilis (strain 168) GN=cspC PE=1 SV=1	-0.75057	-1.76824
O32229	>sp|O32229|YVAG_BACSU Uncharacterized oxidoreductase YvaG OS=Bacillus subtilis (strain 168) GN=yvaG PE=3 SV=1	-0.74734	-0.807533
P80864	>sp|P80864|TPX_BACSU Probable thiol peroxidase OS=Bacillus subtilis (strain 168) GN=tpx PE=1 SV=3	-0.745944	-0.647836
O31684	>sp|O31684|YKVS_BACSU Uncharacterized protein YkvS OS=Bacillus subtilis (strain 168) GN=ykvS PE=4 SV=2	-0.744561	-0.827585
P94377	>sp|P94377|CATX_BACSU Catalase X OS=Bacillus subtilis (strain 168) GN=katX PE=3 SV=1	-0.73979	-0.375295
O32436	>sp|O32436|MED_BACSU Transcriptional activator protein med OS=Bacillus subtilis (strain 168) GN=med PE=3 SV=1	-0.733485	-0.176025
O34600	>sp|O34600|NRNA_BACSU Bifunctional oligoribonuclease and PAP phosphatase NrnA OS=Bacillus subtilis (strain 168) GN=nrnA PE=1 SV=1	-0.729735	-0.587465
O34588	>sp|O34588|YKUJ_BACSU Uncharacterized protein YkuJ OS=Bacillus subtilis (strain 168) GN=ykuJ PE=1 SV=1	-0.728744	-0.764849
P39771	>sp|P39771|PURT_BACSU Phosphoribosylglycinamide formyltransferase 2 OS=Bacillus subtilis (strain 168) GN=purT PE=3 SV=2	-0.727472	-0.827732
P94547	>sp|P94547|LCFA_BACSU Long-chain-fatty-acid--CoA ligase OS=Bacillus subtilis (strain 168) GN=lcfA PE=3 SV=1	-0.726253	-1.28144
O05519	>sp|O05519|YDIF_BACSU Uncharacterized ABC transporter ATP-binding protein YdiF OS=Bacillus subtilis (strain 168) GN=ydiF PE=3 SV=2	-0.723331	-0.0824622
Q04797	>sp|Q04797|DHAS_BACSU Aspartate-semialdehyde dehydrogenase OS=Bacillus subtilis (strain 168) GN=asd PE=1 SV=1	-0.722353	-0.444864
P27206	>sp|P27206|SRFAA_BACSU Surfactin synthase subunit 1 OS=Bacillus subtilis (strain 168) GN=srfAA PE=1 SV=4	-0.721344	-0.922051
P39132	>sp|P39132|YHBE_BACSU Uncharacterized protein YhbE OS=Bacillus subtilis (strain 168) GN=yhbE PE=4 SV=2	-0.72117	-0.131568
P94389	>sp|P94389|YCGL_BACSU Uncharacterized protein YcgL OS=Bacillus subtilis (strain 168) GN=ycgL PE=4 SV=1	-0.71994	0.00609291
O06743	>sp|O06743|YITH_BACSU Uncharacterized N-acetyltransferase YitH OS=Bacillus subtilis (strain 168) GN=yitH PE=3 SV=1	-0.717485	-0.600611
O32087	>sp|O32087|YUZA_BACSU Uncharacterized membrane protein YuzA OS=Bacillus subtilis (strain 168) GN=yuzA PE=4 SV=1	-0.716585	-0.0181038
P38494	>sp|P38494|RS1H_BACSU 30S ribosomal protein S1 homolog OS=Bacillus subtilis (strain 168) GN=ypfD PE=1 SV=1	-0.712706	-0.924559
O07021	>sp|O07021|LUTB_BACSU Lactate utilization protein B OS=Bacillus subtilis (strain 168) GN=lutB PE=1 SV=2	-0.711581	2.05969
P80886	>sp|P80886|SUCC_BACSU Succinyl-CoA ligase [ADP-forming] subunit beta OS=Bacillus subtilis (strain 168) GN=sucC PE=1 SV=2	-0.708547	-1.13894
P39131	>sp|P39131|MNAA_BACSU UDP-N-acetylglucosamine 2-epimerase OS=Bacillus subtilis (strain 168) GN=mnaA PE=1 SV=1	-0.708219	-0.513091
P54376	>sp|P54376|GCSPA_BACSU Probable glycine dehydrogenase [decarboxylating] subunit 1 OS=Bacillus subtilis (strain 168) GN=gcvPA PE=3 SV=2	-0.707794	0.0675656
Q99171	>sp|Q99171|TEPA_BACSU Translocation-enhancing protein TepA OS=Bacillus subtilis (strain 168) GN=tepA PE=2 SV=4	-0.706532	-0.765236
O06011	>sp|O06011|YRAE_BACSU Uncharacterized protein YraE OS=Bacillus subtilis (strain 168) GN=yraE PE=4 SV=1	-0.705818	-0.900246
P42957	>sp|P42957|MTLD_BACSU Mannitol-1-phosphate 5-dehydrogenase OS=Bacillus subtilis (strain 168) GN=mtlD PE=3 SV=2	-0.704025	0.0886494
O31484	>sp|O31484|YCZJ_BACSU Uncharacterized protein YczJ OS=Bacillus subtilis (strain 168) GN=yczJ PE=4 SV=1	-0.703358	-0.556749
P10727	>sp|P10727|SP2AA_BACSU Anti-sigma F factor antagonist OS=Bacillus subtilis (strain 168) GN=spoIIAA PE=1 SV=3	-0.702287	-1.16539
O34741	>sp|O34741|BCEB_BACSU Bacitracin export permease protein BceB OS=Bacillus subtilis (strain 168) GN=bceB PE=2 SV=1	-0.701369	-0.225318
P94551	>sp|P94551|ETFA_BACSU Electron transfer flavoprotein subunit alpha OS=Bacillus subtilis (strain 168) GN=etfA PE=3 SV=1	-0.695599	-0.83077
P39765	>sp|P39765|PYRR_BACSU Bifunctional protein PyrR OS=Bacillus subtilis (strain 168) GN=pyrR PE=1 SV=2	-0.694861	0.459586
P17893	>sp|P17893|ARGR_BACSU Arginine repressor OS=Bacillus subtilis (strain 168) GN=argR PE=1 SV=1	-0.691652	1.05946
P54983	>sp|P54983|AMHX_BACSU Amidohydrolase AmhX OS=Bacillus subtilis (strain 168) GN=amhX PE=3 SV=3	-0.689376	-0.437518
P37518	>sp|P37518|ENGD_BACSU GTP-dependent nucleic acid-binding protein EngD OS=Bacillus subtilis (strain 168) GN=engD PE=3 SV=1	-0.688965	-0.881797
P39141	>sp|P39141|NUPC_BACSU Pyrimidine nucleoside transport protein OS=Bacillus subtilis (strain 168) GN=nupC PE=3 SV=4	-0.688233	-0.363522
O31615	>sp|O31615|YJBQ_BACSU Putative Na(+)/H(+) antiporter YjbQ OS=Bacillus subtilis (strain 168) GN=yjbQ PE=3 SV=1	-0.68546	0.11233
P42200	>sp|P42200|TCYB_BACSU L-cystine transport system permease protein TcyB OS=Bacillus subtilis (strain 168) GN=tcyB PE=1 SV=1	-0.683882	-0.00844507
P51833	>sp|P51833|RNC_BACSU Ribonuclease 3 OS=Bacillus subtilis (strain 168) GN=rnc PE=1 SV=2	-0.682376	-1.00207
O32065	>sp|O32065|YTZB_BACSU Uncharacterized protein YtzB OS=Bacillus subtilis (strain 168) GN=ytzB PE=4 SV=1	-0.681819	-0.267516
Q01625	>sp|Q01625|MISCA_BACSU Membrane protein insertase MisCA OS=Bacillus subtilis (strain 168) GN=misCA PE=1 SV=2	-0.68083	-0.287462
P42421	>sp|P42421|YXDJ_BACSU Transcriptional regulatory protein YxdJ OS=Bacillus subtilis (strain 168) GN=yxdJ PE=3 SV=1	-0.675967	-0.837304
Q45595	>sp|Q45595|YYDG_BACSU Putative peptide biosynthesis protein YydG OS=Bacillus subtilis (strain 168) GN=yydG PE=4 SV=1	-0.673818	-1.84464
P54452	>sp|P54452|YQEG_BACSU Uncharacterized protein YqeG OS=Bacillus subtilis (strain 168) GN=yqeG PE=4 SV=1	-0.673196	0.16421
O31669	>sp|O31669|MTND_BACSU Acireductone dioxygenase OS=Bacillus subtilis (strain 168) GN=mtnD PE=3 SV=1	-0.669997	-0.615924
O31788	>sp|O31788|APRX_BACSU Serine protease AprX OS=Bacillus subtilis (strain 168) GN=aprX PE=1 SV=1	-0.668837	-1.44438
Q07836	>sp|Q07836|YXXG_BACSU Uncharacterized protein YxxG OS=Bacillus subtilis (strain 168) GN=yxxG PE=4 SV=1	-0.666939	-0.427516
O34521	>sp|O34521|PTWCB_BACSU PTS system N-acetylglucosamine-specific EIICB component OS=Bacillus subtilis (strain 168) GN=nagP PE=3 SV=1	-0.664863	-0.365932
P54511	>sp|P54511|LIPM_BACSU Octanoyltransferase LipM OS=Bacillus subtilis (strain 168) GN=lipM PE=1 SV=2	-0.664833	-0.419679
P50866	>sp|P50866|CLPX_BACSU ATP-dependent Clp protease ATP-binding subunit ClpX OS=Bacillus subtilis (strain 168) GN=clpX PE=2 SV=3	-0.66114	-0.516246
P29727	>sp|P29727|GUAA_BACSU GMP synthase [glutamine-hydrolyzing] OS=Bacillus subtilis (strain 168) GN=guaA PE=3 SV=3	-0.658588	-0.242513
P46322	>sp|P46322|PGSA_BACSU CDP-diacylglycerol--glycerol-3-phosphate 3-phosphatidyltransferase OS=Bacillus subtilis (strain 168) GN=pgsA PE=3 SV=3	-0.656943	-0.685677
P06224	>sp|P06224|RPOD_BACSU RNA polymerase sigma factor RpoD OS=Bacillus subtilis (strain 168) GN=sigA PE=1 SV=2	-0.656762	0.0459805
P42402	>sp|P42402|YCKD_BACSU Uncharacterized protein YckD OS=Bacillus subtilis (strain 168) GN=yckD PE=4 SV=1	-0.654077	-0.495036
P40830	>sp|P40830|PKSG_BACSU Polyketide biosynthesis 3-hydroxy-3-methylglutaryl-ACP synthase PksG OS=Bacillus subtilis (strain 168) GN=pksG PE=1 SV=2	-0.653283	-0.556791
O31689	>sp|O31689|YKVY_BACSU Putative dipeptidase YkvY OS=Bacillus subtilis (strain 168) GN=ykvY PE=3 SV=1	-0.653023	-0.806418
P70998	>sp|P70998|SPEE_BACSU Spermidine synthase OS=Bacillus subtilis (strain 168) GN=speE PE=1 SV=1	-0.651668	-0.681032
O34614	>sp|O34614|YTQB_BACSU Putative rRNA methylase YtqB OS=Bacillus subtilis (strain 168) GN=ytqB PE=3 SV=1	-0.649297	0.354857
P42060	>sp|P42060|RL22_BACSU 50S ribosomal protein L22 OS=Bacillus subtilis (strain 168) GN=rplV PE=3 SV=1	-0.649146	-0.085588
P40740	>sp|P40740|BGLH_BACSU Aryl-phospho-beta-D-glucosidase BglH OS=Bacillus subtilis (strain 168) GN=bglH PE=1 SV=2	-0.646244	-0.864033
P80880	>sp|P80880|TRXB_BACSU Thioredoxin reductase OS=Bacillus subtilis (strain 168) GN=trxB PE=1 SV=3	-0.643866	-0.803141
P54950	>sp|P54950|YXEK_BACSU Putative monooxygenase YxeK OS=Bacillus subtilis (strain 168) GN=yxeK PE=3 SV=1	-0.643613	0.991068
P40778	>sp|P40778|MURC_BACSU UDP-N-acetylmuramate--L-alanine ligase OS=Bacillus subtilis (strain 168) GN=murC PE=3 SV=2	-0.643527	-0.6561
P31845	>sp|P31845|SP5AF_BACSU Stage V sporulation protein AF OS=Bacillus subtilis (strain 168) GN=spoVAF PE=3 SV=4	-0.642628	0.631663
O32020	>sp|O32020|YQZE_BACSU Uncharacterized protein YqzE OS=Bacillus subtilis (strain 168) GN=yqzE PE=4 SV=2	-0.640412	-0.977442
O34441	>sp|O34441|YLOC_BACSU UPF0701 protein YloC OS=Bacillus subtilis (strain 168) GN=yloC PE=3 SV=1	-0.639749	0.0313463
P54519	>sp|P54519|YQHY_BACSU Uncharacterized protein YqhY OS=Bacillus subtilis (strain 168) GN=yqhY PE=3 SV=2	-0.639552	0.190952
O31762	>sp|O31762|BBEX_BACSU Bacillibactin exporter OS=Bacillus subtilis (strain 168) GN=ymfD PE=1 SV=2	-0.637313	-0.543337
O06006	>sp|O06006|YRAA_BACSU Putative cysteine protease YraA OS=Bacillus subtilis (strain 168) GN=yraA PE=2 SV=2	-0.636907	-0.575897
O06492	>sp|O06492|GATC_BACSU Glutamyl-tRNA(Gln) amidotransferase subunit C OS=Bacillus subtilis (strain 168) GN=gatC PE=3 SV=3	-0.636863	0.256857
O31703	>sp|O31703|MOEA_BACSU Molybdopterin molybdenumtransferase OS=Bacillus subtilis (strain 168) GN=moeA PE=3 SV=1	-0.636073	-0.248052
O32221	>sp|O32221|COPZ_BACSU Copper chaperone CopZ OS=Bacillus subtilis (strain 168) GN=copZ PE=1 SV=1	-0.635462	-0.236967
P13792	>sp|P13792|PHOP_BACSU Alkaline phosphatase synthesis transcriptional regulatory protein PhoP OS=Bacillus subtilis (strain 168) GN=phoP PE=1 SV=4	-0.634599	-0.531817
P96575	>sp|P96575|YDAB_BACSU Putative acyl--CoA ligase YdaB OS=Bacillus subtilis (strain 168) GN=ydaB PE=3 SV=2	-0.627851	-0.352073
P80885	>sp|P80885|KPYK_BACSU Pyruvate kinase OS=Bacillus subtilis (strain 168) GN=pyk PE=1 SV=2	-0.627558	-0.406786
O32055	>sp|O32055|RUVB_BACSU Holliday junction ATP-dependent DNA helicase RuvB OS=Bacillus subtilis (strain 168) GN=ruvB PE=1 SV=2	-0.625702	-1.02912
O07634	>sp|O07634|YLAJ_BACSU Uncharacterized lipoprotein YlaJ OS=Bacillus subtilis (strain 168) GN=ylaJ PE=4 SV=1	-0.622147	-0.657687
P37967	>sp|P37967|PNBA_BACSU Para-nitrobenzyl esterase OS=Bacillus subtilis (strain 168) GN=pnbA PE=1 SV=2	-0.620806	0.0135189
P31847	>sp|P31847|YPUA_BACSU Uncharacterized protein YpuA OS=Bacillus subtilis (strain 168) GN=ypuA PE=4 SV=2	-0.61987	-0.550429
P55343	>sp|P55343|MRAZ_BACSU Protein MraZ OS=Bacillus subtilis (strain 168) GN=mraZ PE=3 SV=1	-0.619739	0.109301
O34751	>sp|O34751|YLOV_BACSU Uncharacterized protein YloV OS=Bacillus subtilis (strain 168) GN=yloV PE=4 SV=1	-0.619611	-0.177003
P80698	>sp|P80698|TIG_BACSU Trigger factor OS=Bacillus subtilis (strain 168) GN=tig PE=1 SV=3	-0.6192	-0.670893
O06734	>sp|O06734|YISY_BACSU AB hydrolase superfamily protein YisY OS=Bacillus subtilis (strain 168) GN=yisY PE=3 SV=1	-0.617522	0.384637
P39577	>sp|P39577|DLTE_BACSU Uncharacterized oxidoreductase DltE OS=Bacillus subtilis (strain 168) GN=dltE PE=3 SV=2	-0.616522	0.0525605
O35016	>sp|O35016|YFKJ_BACSU Low molecular weight protein-tyrosine-phosphatase YfkJ OS=Bacillus subtilis (strain 168) GN=yfkJ PE=1 SV=1	-0.614025	-1.66996
Q45604	>sp|Q45604|YYCR_BACSU Uncharacterized zinc-type alcohol dehydrogenase-like protein YycR OS=Bacillus subtilis (strain 168) GN=yycR PE=3 SV=1	-0.613093	-0.803772
P26212	>sp|P26212|SACT_BACSU SacPA operon antiterminator OS=Bacillus subtilis (strain 168) GN=sacT PE=3 SV=1	-0.611206	-0.490068
O31807	>sp|O31807|YNZB_BACSU Uncharacterized protein YnzB OS=Bacillus subtilis (strain 168) GN=ynzB PE=4 SV=2	-0.609166	#NUM!
P80871	>sp|P80871|GS14_BACSU General stress protein 14 OS=Bacillus subtilis (strain 168) GN=ywrO PE=1 SV=2	-0.608563	-0.202906
O31718	>sp|O31718|YKZG_BACSU UPF0356 protein YkzG OS=Bacillus subtilis (strain 168) GN=ykzG PE=3 SV=1	-0.608271	1.06822
O31534	>sp|O31534|YETG_BACSU Putative monooxygenase YetG OS=Bacillus subtilis (strain 168) GN=yetG PE=3 SV=2	-0.60095	-0.707962
O31588	>sp|O31588|YHZB_BACSU Uncharacterized protein YhzB OS=Bacillus subtilis (strain 168) GN=yhzB PE=4 SV=1	-0.599808	-0.602936
O34599	>sp|O34599|ISCS1_BACSU Putative cysteine desulfurase IscS 1 OS=Bacillus subtilis (strain 168) GN=iscS1 PE=3 SV=2	-0.599376	-0.333887
P07860	>sp|P07860|RPSF_BACSU RNA polymerase sigma-F factor OS=Bacillus subtilis (strain 168) GN=sigF PE=1 SV=1	-0.597416	0.0656322
O31711	>sp|O31711|YKNY_BACSU Uncharacterized ABC transporter ATP-binding protein YknY OS=Bacillus subtilis (strain 168) GN=yknY PE=3 SV=1	-0.594688	0.166621
O31463	>sp|O31463|HMT_BACSU Homocysteine S-methyltransferase YbgG OS=Bacillus subtilis (strain 168) GN=ybgG PE=4 SV=1	-0.59369	-0.633332
P39157	>sp|P39157|YWLG_BACSU UPF0340 protein YwlG OS=Bacillus subtilis (strain 168) GN=ywlG PE=2 SV=1	-0.590943	-0.0329435
P80238	>sp|P80238|GS26_BACSU General stress protein 26 OS=Bacillus subtilis (strain 168) GN=ydaG PE=1 SV=2	-0.590713	0.193697
P45902	>sp|P45902|YQAE_BACSU Uncharacterized HTH-type transcriptional regulator YqaE OS=Bacillus subtilis (strain 168) GN=yqaE PE=4 SV=1	-0.588434	-0.755691
O31766	>sp|O31766|YMFH_BACSU Uncharacterized zinc protease YmfH OS=Bacillus subtilis (strain 168) GN=ymfH PE=3 SV=2	-0.584936	-0.409537
P54382	>sp|P54382|FOLD_BACSU Bifunctional protein FolD OS=Bacillus subtilis (strain 168) GN=folD PE=3 SV=1	-0.584709	1.08665
O31806	>sp|O31806|YNDB_BACSU Uncharacterized protein YndB OS=Bacillus subtilis (strain 168) GN=yndB PE=1 SV=1	-0.58385	-0.966951
P42084	>sp|P42084|HUTI_BACSU Imidazolonepropionase OS=Bacillus subtilis (strain 168) GN=hutI PE=1 SV=1	-0.581971	-0.401156
P94359	>sp|P94359|YXKF_BACSU Uncharacterized protein YxkF OS=Bacillus subtilis (strain 168) GN=yxkF PE=4 SV=1	-0.581524	-0.147525
P36947	>sp|P36947|RBSA_BACSU Ribose import ATP-binding protein RbsA OS=Bacillus subtilis (strain 168) GN=rbsA PE=3 SV=2	-0.581353	-1.36142
P28367	>sp|P28367|RF2_BACSU Peptide chain release factor 2 OS=Bacillus subtilis (strain 168) GN=prfB PE=3 SV=2	-0.580753	-0.246884
P14192	>sp|P14192|GLMU_BACSU Bifunctional protein GlmU OS=Bacillus subtilis (strain 168) GN=glmU PE=3 SV=1	-0.576404	0.870809
O32118	>sp|O32118|YUZD_BACSU Putative disulfide oxidoreductase YuzD OS=Bacillus subtilis (strain 168) GN=yuzD PE=4 SV=1	-0.570442	-0.033234
P26907	>sp|P26907|GSIB_BACSU Glucose starvation-inducible protein B OS=Bacillus subtilis (strain 168) GN=gsiB PE=1 SV=3	-0.570382	0.0290155
P96619	>sp|P96619|YDCC_BACSU Sporulation protein YdcC OS=Bacillus subtilis (strain 168) GN=ydcC PE=2 SV=2	-0.570038	0.157658
P39592	>sp|P39592|YWBI_BACSU Uncharacterized HTH-type transcriptional regulator YwbI OS=Bacillus subtilis (strain 168) GN=ywbI PE=4 SV=1	-0.567386	-0.328813
P94512	>sp|P94512|YSAA_BACSU Putative uncharacterized hydrolase YsaA OS=Bacillus subtilis (strain 168) GN=ysaA PE=3 SV=2	-0.567334	0.386641
P21476	>sp|P21476|RS19_BACSU 30S ribosomal protein S19 OS=Bacillus subtilis (strain 168) GN=rpsS PE=1 SV=3	-0.564617	-1.76573
P16524	>sp|P16524|PATA_BACSU Putative N-acetyl-LL-diaminopimelate aminotransferase OS=Bacillus subtilis (strain 168) GN=patA PE=1 SV=3	-0.562313	-0.340656
P37549	>sp|P37549|SSPF_BACSU Protein SspF OS=Bacillus subtilis (strain 168) GN=sspF PE=3 SV=1	-0.558228	-2.15423
P04969	>sp|P04969|RS11_BACSU 30S ribosomal protein S11 OS=Bacillus subtilis (strain 168) GN=rpsK PE=3 SV=1	-0.55627	0.0468718
C0H461	>sp|C0H461|YRZQ_BACSU Uncharacterized protein YrzQ OS=Bacillus subtilis (strain 168) GN=yrzQ PE=4 SV=1	-0.556159	-2.04199
C0H3X4	>sp|C0H3X4|YEZG_BACSU Uncharacterized protein YezG OS=Bacillus subtilis (strain 168) GN=yezG PE=4 SV=1	-0.55557	-0.758907
P94413	>sp|P94413|YCLJ_BACSU Uncharacterized transcriptional regulatory protein YclJ OS=Bacillus subtilis (strain 168) GN=yclJ PE=3 SV=1	-0.554652	0.00199351
O06993	>sp|O06993|YVDK_BACSU Uncharacterized glycosyl hydrolase YvdK OS=Bacillus subtilis (strain 168) GN=yvdK PE=3 SV=1	-0.554377	-0.73802
P35162	>sp|P35162|RESC_BACSU Cytochrome c biogenesis protein ResC OS=Bacillus subtilis (strain 168) GN=resC PE=3 SV=2	-0.550429	-0.207986
O35022	>sp|O35022|AZOR1_BACSU FMN-dependent NADH-azoreductase 1 OS=Bacillus subtilis (strain 168) GN=azoR1 PE=2 SV=1	-0.548825	-0.411109
P54607	>sp|P54607|YHCW_BACSU Uncharacterized protein YhcW OS=Bacillus subtilis (strain 168) GN=yhcW PE=3 SV=1	-0.547396	-0.16737
P96652	>sp|P96652|LRPA_BACSU HTH-type transcriptional regulator LrpA OS=Bacillus subtilis (strain 168) GN=lrpA PE=4 SV=1	-0.546255	-1.27178
P38049	>sp|P38049|YHGC_BACSU Uncharacterized protein YhgC OS=Bacillus subtilis (strain 168) GN=yhgC PE=4 SV=1	-0.545254	-0.383468
O32176	>sp|O32176|FADE_BACSU Probable acyl-CoA dehydrogenase OS=Bacillus subtilis (strain 168) GN=fadE PE=2 SV=1	-0.544337	-1.3506
P54555	>sp|P54555|SDHD_BACSU Probable D-serine dehydratase OS=Bacillus subtilis (strain 168) GN=dsdA PE=3 SV=2	-0.542106	-0.918132
P54485	>sp|P54485|YQGB_BACSU Uncharacterized protein YqgB OS=Bacillus subtilis (strain 168) GN=yqgB PE=4 SV=2	-0.540607	0.111609
P35146	>sp|P35146|AROD_BACSU 3-dehydroquinate dehydratase OS=Bacillus subtilis (strain 168) GN=aroC PE=3 SV=1	-0.540088	-0.190233
P16440	>sp|P16440|RISA_BACSU Riboflavin synthase OS=Bacillus subtilis (strain 168) GN=ribE PE=1 SV=2	-0.539247	0.00860099
O35031	>sp|O35031|ACYP_BACSU Acylphosphatase OS=Bacillus subtilis (strain 168) GN=acyP PE=1 SV=1	-0.538461	-0.380462
P39790	>sp|P39790|MPR_BACSU Extracellular metalloprotease OS=Bacillus subtilis (strain 168) GN=mpr PE=1 SV=1	-0.534249	-0.827722
P28599	>sp|P28599|CH10_BACSU 10 kDa chaperonin OS=Bacillus subtilis (strain 168) GN=groS PE=1 SV=2	-0.533897	-0.544491
Q45612	>sp|Q45612|YYCI_BACSU Two-component system YycFG regulatory protein OS=Bacillus subtilis (strain 168) GN=yycI PE=1 SV=1	-0.533304	1.44181
O34842	>sp|O34842|MHQD_BACSU Putative hydrolase MhqD OS=Bacillus subtilis (strain 168) GN=mhqD PE=2 SV=1	-0.532878	-0.166509
O31753	>sp|O31753|DXR_BACSU 1-deoxy-D-xylulose 5-phosphate reductoisomerase OS=Bacillus subtilis (strain 168) GN=dxr PE=3 SV=2	-0.527584	0.127973
P21477	>sp|P21477|RS20_BACSU 30S ribosomal protein S20 OS=Bacillus subtilis (strain 168) GN=rpsT PE=1 SV=4	-0.526536	-0.397906
O07002	>sp|O07002|ASPP_BACSU Aspartate-proton symporter OS=Bacillus subtilis (strain 168) GN=yveA PE=1 SV=1	-0.525816	-0.000101153
P52035	>sp|P52035|BSAA_BACSU Glutathione peroxidase homolog BsaA OS=Bacillus subtilis (strain 168) GN=bsaA PE=3 SV=1	-0.524443	-0.402542
O34450	>sp|O34450|NAGA_BACSU N-acetylglucosamine-6-phosphate deacetylase OS=Bacillus subtilis (strain 168) GN=nagA PE=1 SV=1	-0.523908	-0.340704
P33189	>sp|P33189|YHXA_BACSU Uncharacterized aminotransferase YhxA OS=Bacillus subtilis (strain 168) GN=yhxA PE=3 SV=4	-0.518044	-0.5833
O34564	>sp|O34564|YKUU_BACSU Thioredoxin-like protein YkuU OS=Bacillus subtilis (strain 168) GN=ykuU PE=3 SV=1	-0.516934	-0.792817
O31614	>sp|O31614|PRPE_BACSU Bis(5-nucleosyl)-tetraphosphatase PrpE [asymmetrical] OS=Bacillus subtilis (strain 168) GN=prpE PE=1 SV=1	-0.516789	0.17403
P55342	>sp|P55342|YLLA_BACSU UPF0747 protein YllA OS=Bacillus subtilis (strain 168) GN=yllA PE=3 SV=3	-0.515386	-0.589765
O31857	>sp|O31857|YOJG_BACSU Uncharacterized deacetylase YojG OS=Bacillus subtilis (strain 168) GN=yojG PE=3 SV=2	-0.515076	-0.508525
O32259	>sp|O32259|LUTC_BACSU Lactate utilization protein C OS=Bacillus subtilis (strain 168) GN=lutC PE=1 SV=1	-0.514365	1.70458
P39126	>sp|P39126|IDH_BACSU Isocitrate dehydrogenase [NADP] OS=Bacillus subtilis (strain 168) GN=icd PE=1 SV=1	-0.512993	-0.43625
O07600	>sp|O07600|FABH2_BACSU 3-oxoacyl-[acyl-carrier-protein] synthase 3 protein 2 OS=Bacillus subtilis (strain 168) GN=fabHB PE=2 SV=1	-0.512466	-0.482825
P0CI79	>sp|P0CI79|TYSY1_BACSU Thymidylate synthase 1 OS=Bacillus subtilis (strain 168) GN=thyA1 PE=1 SV=1	-0.511781	0.141443
Q04385	>sp|Q04385|YGXA_BACSU Uncharacterized protein YgxA OS=Bacillus subtilis (strain 168) GN=ygxA PE=4 SV=2	-0.51117	-0.555716
P81101	>sp|P81101|RRF_BACSU Ribosome-recycling factor OS=Bacillus subtilis (strain 168) GN=frr PE=1 SV=2	-0.510366	-0.186461
O34924	>sp|O34924|YTOP_BACSU Putative aminopeptidase YtoP OS=Bacillus subtilis (strain 168) GN=ytoP PE=3 SV=1	-0.509844	0.334525
O34394	>sp|O34394|YJJA_BACSU Uncharacterized protein YjjA OS=Bacillus subtilis (strain 168) GN=yjjA PE=4 SV=1	-0.507979	-0.115224
P54547	>sp|P54547|G6PD_BACSU Glucose-6-phosphate 1-dehydrogenase OS=Bacillus subtilis (strain 168) GN=zwf PE=1 SV=2	-0.507568	-0.621429
P09122	>sp|P09122|DPO3X_BACSU DNA polymerase III subunit gamma/tau OS=Bacillus subtilis (strain 168) GN=dnaX PE=3 SV=3	-0.506345	0.330821
O31585	>sp|O31585|YFHS_BACSU Uncharacterized protein YfhS OS=Bacillus subtilis (strain 168) GN=yfhS PE=2 SV=1	-0.50621	-2.07224
O32117	>sp|O32117|YUTJ_BACSU NADH dehydrogenase-like protein YutJ OS=Bacillus subtilis (strain 168) GN=yutJ PE=3 SV=2	-0.505738	-0.882435
P28823	>sp|P28823|FOLB_BACSU Dihydroneopterin aldolase OS=Bacillus subtilis (strain 168) GN=folB PE=3 SV=1	-0.50431	0.20973
O32175	>sp|O32175|YUSI_BACSU Uncharacterized protein YusI OS=Bacillus subtilis (strain 168) GN=yusI PE=3 SV=1	-0.504304	0.201368
P42974	>sp|P42974|DHNA_BACSU NADH dehydrogenase OS=Bacillus subtilis (strain 168) GN=ahpF PE=1 SV=2	-0.50216	-0.532797
P39156	>sp|P39156|YWLF_BACSU Putative sugar phosphate isomerase YwlF OS=Bacillus subtilis (strain 168) GN=ywlF PE=2 SV=1	-0.501209	0.323077
P53560	>sp|P53560|YTBQ_BACSU Uncharacterized protein YtbQ OS=Bacillus subtilis (strain 168) GN=ytbQ PE=4 SV=1	-0.498825	-0.39298
P54389	>sp|P54389|YPIA_BACSU TPR repeat-containing protein YpiA OS=Bacillus subtilis (strain 168) GN=ypiA PE=4 SV=1	-0.498299	-0.300409
P12045	>sp|P12045|PURK_BACSU N5-carboxyaminoimidazole ribonucleotide synthase OS=Bacillus subtilis (strain 168) GN=purK PE=3 SV=2	-0.495365	-0.0169403
Q796Q1	>sp|Q796Q1|YITG_BACSU Uncharacterized MFS-type transporter YitG OS=Bacillus subtilis (strain 168) GN=yitG PE=3 SV=1	-0.494438	-0.589585
O07008	>sp|O07008|GANR_BACSU HTH-type transcriptional regulator GanR OS=Bacillus subtilis (strain 168) GN=ganR PE=4 SV=1	-0.492925	0.0532058
P94552	>sp|P94552|ABF2_BACSU Alpha-N-arabinofuranosidase 2 OS=Bacillus subtilis (strain 168) GN=xsa PE=3 SV=2	-0.492571	0.177756
P19079	>sp|P19079|CDD_BACSU Cytidine deaminase OS=Bacillus subtilis (strain 168) GN=cdd PE=1 SV=1	-0.491893	0.00780791
O07609	>sp|O07609|YHFK_BACSU Uncharacterized sugar epimerase YhfK OS=Bacillus subtilis (strain 168) GN=yhfK PE=2 SV=1	-0.490912	-0.263158
O31717	>sp|O31717|YKPB_BACSU Uncharacterized oxidoreductase YkpB OS=Bacillus subtilis (strain 168) GN=ykpB PE=3 SV=1	-0.490859	-0.560392
P94549	>sp|P94549|FADB_BACSU Probable enoyl-CoA hydratase OS=Bacillus subtilis (strain 168) GN=fadB PE=2 SV=1	-0.49016	-0.348342
O07012	>sp|O07012|BGAL2_BACSU Beta-galactosidase GanA OS=Bacillus subtilis (strain 168) GN=ganA PE=1 SV=2	-0.489339	0.308884
P08877	>sp|P08877|PTHP_BACSU Phosphocarrier protein HPr OS=Bacillus subtilis (strain 168) GN=ptsH PE=1 SV=3	-0.489324	-0.625488
O05520	>sp|O05520|MOAC_BACSU Molybdenum cofactor biosynthesis protein C OS=Bacillus subtilis (strain 168) GN=moaC PE=3 SV=1	-0.489258	-0.386018
P32726	>sp|P32726|RIMP_BACSU Ribosome maturation factor RimP OS=Bacillus subtilis (strain 168) GN=rimP PE=3 SV=1	-0.488642	-0.629677
O34536	>sp|O34536|YFMK_BACSU Uncharacterized N-acetyltransferase YfmK OS=Bacillus subtilis (strain 168) GN=yfmK PE=3 SV=1	-0.48804	-0.842338
Q797E6	>sp|Q797E6|YDHG_BACSU Uncharacterized protein YdhG OS=Bacillus subtilis (strain 168) GN=ydhG PE=1 SV=1	-0.486477	-0.375419
P71013	>sp|P71013|LEPT_BACSU Signal peptidase I T OS=Bacillus subtilis (strain 168) GN=sipT PE=1 SV=1	-0.483906	-0.304963
O34318	>sp|O34318|YLOU_BACSU Uncharacterized protein YloU OS=Bacillus subtilis (strain 168) GN=yloU PE=3 SV=1	-0.481015	-0.620921
P54539	>sp|P54539|YQJB_BACSU Putative L,D-transpeptidase YqjB OS=Bacillus subtilis (strain 168) GN=yqjB PE=3 SV=1	-0.480991	-0.615158
P42415	>sp|P42415|IOLD_BACSU 3D-(3,5/4)-trihydroxycyclohexane-1,2-dione hydrolase OS=Bacillus subtilis (strain 168) GN=iolD PE=1 SV=2	-0.479846	-0.324638
O34969	>sp|O34969|YFJR_BACSU Uncharacterized oxidoreductase YfjR OS=Bacillus subtilis (strain 168) GN=yfjR PE=3 SV=2	-0.479802	-0.295347
P14016	>sp|P14016|COTE_BACSU Spore coat protein E OS=Bacillus subtilis (strain 168) GN=cotE PE=1 SV=1	-0.477449	-0.38594
P45743	>sp|P45743|DHBB_BACSU Isochorismatase OS=Bacillus subtilis (strain 168) GN=dhbB PE=1 SV=1	-0.475145	-0.183461
O34570	>sp|O34570|YTLP_BACSU UPF0097 protein YtlP OS=Bacillus subtilis (strain 168) GN=ytlP PE=3 SV=1	-0.4733	-0.681607
P32727	>sp|P32727|NUSA_BACSU Transcription elongation protein NusA OS=Bacillus subtilis (strain 168) GN=nusA PE=3 SV=2	-0.473074	-0.41943
P37541	>sp|P37541|YAAT_BACSU Stage 0 sporulation protein YaaT OS=Bacillus subtilis (strain 168) GN=yaaT PE=4 SV=1	-0.470891	-1.22698
O34805	>sp|O34805|YVRC_BACSU Uncharacterized ABC transporter substrate-binding lipoprotein YvrC OS=Bacillus subtilis (strain 168) GN=yvrC PE=3 SV=1	-0.466753	-0.438424
P12425	>sp|P12425|GLNA_BACSU Glutamine synthetase OS=Bacillus subtilis (strain 168) GN=glnA PE=1 SV=3	-0.465612	-0.378986
P40769	>sp|P40769|YHFN_BACSU Uncharacterized metalloprotease YhfN OS=Bacillus subtilis (strain 168) GN=yhfN PE=3 SV=2	-0.461863	-0.826416
P96662	>sp|P96662|YDEE_BACSU Uncharacterized HTH-type transcriptional regulator YdeE OS=Bacillus subtilis (strain 168) GN=ydeE PE=4 SV=1	-0.455778	0.147857
P32395	>sp|P32395|DCUP_BACSU Uroporphyrinogen decarboxylase OS=Bacillus subtilis (strain 168) GN=hemE PE=1 SV=1	-0.454148	0.128566
P49786	>sp|P49786|BCCP_BACSU Biotin carboxyl carrier protein of acetyl-CoA carboxylase OS=Bacillus subtilis (strain 168) GN=accB PE=3 SV=2	-0.454039	-0.738107
O31610	>sp|O31610|YJBL_BACSU UPF0738 protein YjbL OS=Bacillus subtilis (strain 168) GN=yjbL PE=3 SV=1	-0.453673	-0.436586
C0SP95	>sp|C0SP95|YCNJ_BACSU Copper transport protein YcnJ OS=Bacillus subtilis (strain 168) GN=ycnJ PE=1 SV=1	-0.45303	0.026779
P46327	>sp|P46327|YXBC_BACSU Uncharacterized protein YxbC OS=Bacillus subtilis (strain 168) GN=yxbC PE=1 SV=1	-0.449954	-0.699683
P54542	>sp|P54542|YQJE_BACSU Uncharacterized protein YqjE OS=Bacillus subtilis (strain 168) GN=yqjE PE=3 SV=2	-0.449077	-0.266314
O32127	>sp|O32127|YUTD_BACSU Uncharacterized protein YutD OS=Bacillus subtilis (strain 168) GN=yutD PE=1 SV=2	-0.446469	-0.383092
P50831	>sp|P50831|YPVA_BACSU Probable ATP-dependent helicase YpvA OS=Bacillus subtilis (strain 168) GN=ypvA PE=3 SV=1	-0.446121	-0.444396
P70999	>sp|P70999|SPEB_BACSU Agmatinase OS=Bacillus subtilis (strain 168) GN=speB PE=1 SV=1	-0.445756	-0.179198
P54395	>sp|P54395|YPMA_BACSU Uncharacterized protein YpmA OS=Bacillus subtilis (strain 168) GN=ypmA PE=4 SV=1	-0.44573	-0.243731
P40869	>sp|P40869|SP5AD_BACSU Stage V sporulation protein AD OS=Bacillus subtilis (strain 168) GN=spoVAD PE=1 SV=1	-0.444613	0.114988
P80239	>sp|P80239|AHPC_BACSU Alkyl hydroperoxide reductase subunit C OS=Bacillus subtilis (strain 168) GN=ahpC PE=1 SV=2	-0.444085	-0.421794
O31552	>sp|O31552|SSPH_BACSU Small, acid-soluble spore protein H OS=Bacillus subtilis (strain 168) GN=sspH PE=1 SV=1	-0.44308	-2.55349
O34912	>sp|O34912|HIS2_BACSU Histidine biosynthesis bifunctional protein HisIE OS=Bacillus subtilis (strain 168) GN=hisI PE=3 SV=1	-0.442578	-0.57606
P50849	>sp|P50849|PNP_BACSU Polyribonucleotide nucleotidyltransferase OS=Bacillus subtilis (strain 168) GN=pnp PE=1 SV=3	-0.44163	-0.228255
P50829	>sp|P50829|YPQE_BACSU Putative phosphotransferase enzyme IIA component YpqE OS=Bacillus subtilis (strain 168) GN=ypqE PE=3 SV=1	-0.441595	1.91385
O31576	>sp|O31576|YFHH_BACSU Uncharacterized protein YfhH OS=Bacillus subtilis (strain 168) GN=yfhH PE=1 SV=1	-0.437713	-1.17563
Q45497	>sp|Q45497|YKTA_BACSU UPF0223 protein YktA OS=Bacillus subtilis (strain 168) GN=yktA PE=3 SV=1	-0.437671	0.466048
P94523	>sp|P94523|ARAA_BACSU L-arabinose isomerase OS=Bacillus subtilis (strain 168) GN=araA PE=2 SV=2	-0.436281	-0.579898
P42414	>sp|P42414|IOLC_BACSU 5-dehydro-2-deoxygluconokinase OS=Bacillus subtilis (strain 168) GN=iolC PE=1 SV=1	-0.432734	-0.510607
P42105	>sp|P42105|YXAF_BACSU Uncharacterized HTH-type transcriptional regulator YxaF OS=Bacillus subtilis (strain 168) GN=yxaF PE=1 SV=2	-0.431753	0.81696
O34340	>sp|O34340|FABF_BACSU 3-oxoacyl-[acyl-carrier-protein] synthase 2 OS=Bacillus subtilis (strain 168) GN=fabF PE=3 SV=1	-0.429928	0.168545
P54518	>sp|P54518|YQHT_BACSU Uncharacterized peptidase YqhT OS=Bacillus subtilis (strain 168) GN=yqhT PE=3 SV=1	-0.42859	-0.145191
O05501	>sp|O05501|YDHI_BACSU Uncharacterized protein YdhI OS=Bacillus subtilis (strain 168) GN=ydhI PE=4 SV=1	-0.426779	-0.153481
P52998	>sp|P52998|PANC_BACSU Pantothenate synthetase OS=Bacillus subtilis (strain 168) GN=panC PE=3 SV=1	-0.42481	-0.790228
O34779	>sp|O34779|PRPC_BACSU Protein phosphatase PrpC OS=Bacillus subtilis (strain 168) GN=prpC PE=4 SV=1	-0.423898	-0.208578
O05496	>sp|O05496|YDHE_BACSU Uncharacterized UDP-glucosyltransferase YdhE OS=Bacillus subtilis (strain 168) GN=ydhE PE=3 SV=2	-0.422918	-1.20321
O05514	>sp|O05514|THIL_BACSU Thiamine-monophosphate kinase OS=Bacillus subtilis (strain 168) GN=thiL PE=3 SV=2	-0.421964	-0.522714
P80879	>sp|P80879|G20U_BACSU General stress protein 20U OS=Bacillus subtilis (strain 168) GN=dps PE=1 SV=3	-0.419951	-0.497146
O34632	>sp|O34632|SIRB_BACSU Sirohydrochlorin ferrochelatase OS=Bacillus subtilis (strain 168) GN=sirB PE=2 SV=1	-0.418799	0.276352
P23478	>sp|P23478|ADDA_BACSU ATP-dependent helicase/nuclease subunit A OS=Bacillus subtilis (strain 168) GN=addA PE=1 SV=2	-0.418038	-0.153403
P54563	>sp|P54563|YQJZ_BACSU Uncharacterized protein YqjZ OS=Bacillus subtilis (strain 168) GN=yqjZ PE=1 SV=1	-0.416145	-0.302512
P46915	>sp|P46915|COTSA_BACSU Spore coat protein SA OS=Bacillus subtilis (strain 168) GN=cotSA PE=1 SV=1	-0.413715	-0.923021
P94537	>sp|P94537|SSPI_BACSU Small, acid-soluble spore protein I OS=Bacillus subtilis (strain 168) GN=sspI PE=1 SV=1	-0.40935	-2.21212
P23715	>sp|P23715|ARGC_BACSU N-acetyl-gamma-glutamyl-phosphate reductase OS=Bacillus subtilis (strain 168) GN=argC PE=3 SV=3	-0.409212	-0.0632828
P42919	>sp|P42919|RL2_BACSU 50S ribosomal protein L2 OS=Bacillus subtilis (strain 168) GN=rplB PE=1 SV=3	-0.408277	-0.678517
O32197	>sp|O32197|LIAR_BACSU Transcriptional regulatory protein LiaR OS=Bacillus subtilis (strain 168) GN=liaR PE=2 SV=1	-0.406779	0.939807
O31550	>sp|O31550|ACOC_BACSU Dihydrolipoyllysine-residue acetyltransferase component of acetoin cleaving system OS=Bacillus subtilis (strain 168) GN=acoC PE=3 SV=1	-0.404082	-0.832629
P37535	>sp|P37535|YAAN_BACSU Uncharacterized protein YaaN OS=Bacillus subtilis (strain 168) GN=yaaN PE=3 SV=1	-0.403545	-0.604429
P26902	>sp|P26902|DPPA_BACSU D-aminopeptidase OS=Bacillus subtilis (strain 168) GN=dppA PE=1 SV=3	-0.403122	-0.320669
O31675	>sp|O31675|QUEC_BACSU 7-cyano-7-deazaguanine synthase OS=Bacillus subtilis (strain 168) GN=queC PE=1 SV=1	-0.402574	-0.325478
P42973	>sp|P42973|BGLA_BACSU Aryl-phospho-beta-D-glucosidase BglA OS=Bacillus subtilis (strain 168) GN=bglA PE=1 SV=1	-0.402532	-0.532527
O31801;O34919	>sp|O31801|YNCF_BACSU Probable deoxyuridine 5-triphosphate nucleotidohydrolase YncF OS=Bacillus subtilis (strain 168) GN=yncF PE=1 SV=1	-0.400026	-0.291352
P39574	>sp|P39574|GAL1_BACSU Galactokinase OS=Bacillus subtilis (strain 168) GN=galK PE=3 SV=1	-0.397642	-0.285284
O34543	>sp|O34543|MHQE_BACSU Putative ring-cleaving dioxygenase MhqE OS=Bacillus subtilis (strain 168) GN=mhqE PE=2 SV=1	-0.397093	-0.24655
O31849	>sp|O31849|YOJO_BACSU Uncharacterized protein YojO OS=Bacillus subtilis (strain 168) GN=yojO PE=4 SV=2	-0.39707	1.17406
O31666	>sp|O31666|MTNW_BACSU 2,3-diketo-5-methylthiopentyl-1-phosphate enolase OS=Bacillus subtilis (strain 168) GN=mtnW PE=1 SV=2	-0.394271	0.1063
P54375	>sp|P54375|SODM_BACSU Superoxide dismutase [Mn] OS=Bacillus subtilis (strain 168) GN=sodA PE=1 SV=5	-0.394119	-1.40284
P12879	>sp|P12879|RS8_BACSU 30S ribosomal protein S8 OS=Bacillus subtilis (strain 168) GN=rpsH PE=1 SV=4	-0.392338	-0.770855
P96672	>sp|P96672|YDEO_BACSU UPF0750 membrane protein YdeO OS=Bacillus subtilis (strain 168) GN=ydeO PE=3 SV=1	-0.391003	0.859468
P39803	>sp|P39803|YITT_BACSU UPF0750 membrane protein YitT OS=Bacillus subtilis (strain 168) GN=yitT PE=3 SV=2	-0.389119	0.815907
P54948	>sp|P54948|YXEI_BACSU Uncharacterized protein YxeI OS=Bacillus subtilis (strain 168) GN=yxeI PE=1 SV=2	-0.387759	0.925771
O34334	>sp|O34334|YJOA_BACSU Uncharacterized protein YjoA OS=Bacillus subtilis (strain 168) GN=yjoA PE=1 SV=1	-0.387683	-0.492375
P19670	>sp|P19670|MURA2_BACSU UDP-N-acetylglucosamine 1-carboxyvinyltransferase 2 OS=Bacillus subtilis (strain 168) GN=murAB PE=1 SV=4	-0.386559	0.209421
P17618	>sp|P17618|RIBD_BACSU Riboflavin biosynthesis protein RibD OS=Bacillus subtilis (strain 168) GN=ribD PE=1 SV=1	-0.384724	-0.264205
P42419	>sp|P42419|IOLI_BACSU Inosose isomerase OS=Bacillus subtilis (strain 168) GN=iolI PE=1 SV=1	-0.383732	0.682993
P26908	>sp|P26908|RL21_BACSU 50S ribosomal protein L21 OS=Bacillus subtilis (strain 168) GN=rplU PE=3 SV=1	-0.383647	-0.895341
P39646	>sp|P39646|PTAS_BACSU Phosphate acetyltransferase OS=Bacillus subtilis (strain 168) GN=pta PE=1 SV=3	-0.383326	-0.276893
O35011	>sp|O35011|RPOZ_BACSU DNA-directed RNA polymerase subunit omega OS=Bacillus subtilis (strain 168) GN=rpoZ PE=3 SV=1	-0.38319	-0.168355
P94559	>sp|P94559|YSNB_BACSU Putative metallophosphoesterase YsnB OS=Bacillus subtilis (strain 168) GN=ysnB PE=3 SV=2	-0.382926	-0.405798
O31755	>sp|O31755|SYP_BACSU Proline--tRNA ligase OS=Bacillus subtilis (strain 168) GN=proS PE=3 SV=1	-0.381526	-0.0666235
O05248	>sp|O05248|YUGP_BACSU Putative membrane protease YugP OS=Bacillus subtilis (strain 168) GN=yugP PE=4 SV=1	-0.380924	-0.767414
P55340	>sp|P55340|ECSB_BACSU Protein EcsB OS=Bacillus subtilis (strain 168) GN=ecsB PE=4 SV=1	-0.380815	-0.342951
O31687	>sp|O31687|STOA_BACSU Sporulation thiol-disulfide oxidoreductase A OS=Bacillus subtilis (strain 168) GN=stoA PE=1 SV=1	-0.378659	-0.770403
P71036	>sp|P71036|YWNA_BACSU Putative HTH-type transcriptional regulator YwnA OS=Bacillus subtilis (strain 168) GN=ywnA PE=1 SV=1	-0.378101	0.279621
Q06756	>sp|Q06756|ISPF_BACSU 2-C-methyl-D-erythritol 2,4-cyclodiphosphate synthase OS=Bacillus subtilis (strain 168) GN=ispF PE=1 SV=1	-0.377294	-0.619632
P17820	>sp|P17820|DNAK_BACSU Chaperone protein DnaK OS=Bacillus subtilis (strain 168) GN=dnaK PE=1 SV=3	-0.377138	-0.482536
P39594	>sp|P39594|THIE_BACSU Thiamine-phosphate synthase OS=Bacillus subtilis (strain 168) GN=thiE PE=1 SV=1	-0.373909	-0.0221095
O34483	>sp|O34483|HPRK_BACSU HPr kinase/phosphorylase OS=Bacillus subtilis (strain 168) GN=hprK PE=1 SV=3	-0.373575	-0.0610216
O34538	>sp|O34538|YCDA_BACSU Uncharacterized lipoprotein YcdA OS=Bacillus subtilis (strain 168) GN=ycdA PE=4 SV=1	-0.372892	-0.265467
P70973	>sp|P70973|TRUA_BACSU tRNA pseudouridine synthase A OS=Bacillus subtilis (strain 168) GN=truA PE=3 SV=2	-0.371515	-0.555018
P54510	>sp|P54510|YQHL_BACSU Uncharacterized protein YqhL OS=Bacillus subtilis (strain 168) GN=yqhL PE=4 SV=2	-0.370732	-0.222701
P54470	>sp|P54470|PDRP_BACSU Putative pyruvate, phosphate dikinase regulatory protein OS=Bacillus subtilis (strain 168) GN=yqfL PE=1 SV=1	-0.368739	-0.804581
P13243	>sp|P13243|ALF_BACSU Probable fructose-bisphosphate aldolase OS=Bacillus subtilis (strain 168) GN=fbaA PE=1 SV=2	-0.366052	0.457728
P21468	>sp|P21468|RS6_BACSU 30S ribosomal protein S6 OS=Bacillus subtilis (strain 168) GN=rpsF PE=1 SV=2	-0.363797	-0.827708
P81102	>sp|P81102|YODC_BACSU Putative NAD(P)H nitroreductase YodC OS=Bacillus subtilis (strain 168) GN=yodC PE=1 SV=3	-0.36355	-0.365544
P96622	>sp|P96622|ENDOA_BACSU mRNA interferase EndoA OS=Bacillus subtilis (strain 168) GN=ndoA PE=1 SV=1	-0.362304	0.297458
P23477	>sp|P23477|ADDB_BACSU ATP-dependent helicase/deoxyribonuclease subunit B OS=Bacillus subtilis (strain 168) GN=addB PE=1 SV=2	-0.360525	0.0140069
O07597	>sp|O07597|DAAA_BACSU D-alanine aminotransferase OS=Bacillus subtilis (strain 168) GN=dat PE=3 SV=1	-0.35808	-0.0617175
P94358	>sp|P94358|ALDY_BACSU Uncharacterized aldehyde dehydrogenase AldY OS=Bacillus subtilis (strain 168) GN=aldY PE=1 SV=1	-0.358015	-0.044921
P54168	>sp|P54168|YPGQ_BACSU Uncharacterized protein YpgQ OS=Bacillus subtilis (strain 168) GN=ypgQ PE=4 SV=1	-0.357842	-0.772258
O31649	>sp|O31649|YJDH_BACSU Uncharacterized protein YjdH OS=Bacillus subtilis (strain 168) GN=yjdH PE=4 SV=2	-0.356421	-0.540751
O31633	>sp|O31633|YJCK_BACSU Putative ribosomal-protein-alanine acetyltransferase OS=Bacillus subtilis (strain 168) GN=yjcK PE=3 SV=1	-0.355714	-0.0247873
P23974	>sp|P23974|YTXM_BACSU Putative esterase YtxM OS=Bacillus subtilis (strain 168) GN=ytxM PE=3 SV=2	-0.354756	-0.465575
P54532	>sp|P54532|BUK_BACSU Probable butyrate kinase OS=Bacillus subtilis (strain 168) GN=buk PE=3 SV=2	-0.354529	-0.361773
O31544	>sp|O31544|YFJP_BACSU Putative DNA-3-methyladenine glycosylase YfjP OS=Bacillus subtilis (strain 168) GN=yfjP PE=3 SV=1	-0.354021	0.202914
O34445	>sp|O34445|YLBN_BACSU Uncharacterized protein YlbN OS=Bacillus subtilis (strain 168) GN=ylbN PE=4 SV=1	-0.353587	-0.196224
O34475	>sp|O34475|YFKO_BACSU Putative NAD(P)H nitroreductase YfkO OS=Bacillus subtilis (strain 168) GN=yfkO PE=1 SV=1	-0.352036	-0.403304
P54383	>sp|P54383|ISPA_BACSU Farnesyl diphosphate synthase OS=Bacillus subtilis (strain 168) GN=ispA PE=3 SV=2	-0.351556	-0.453312
O34944	>sp|O34944|PEPVL_BACSU Putative dipeptidase YtjP OS=Bacillus subtilis (strain 168) GN=ytjP PE=3 SV=1	-0.350243	-0.25711
P22250	>sp|P22250|SYE_BACSU Glutamate--tRNA ligase OS=Bacillus subtilis (strain 168) GN=gltX PE=3 SV=1	-0.349064	-0.0977198
P29726	>sp|P29726|PURA_BACSU Adenylosuccinate synthetase OS=Bacillus subtilis (strain 168) GN=purA PE=3 SV=1	-0.348957	0.0591637
P39149	>sp|P39149|UPP_BACSU Uracil phosphoribosyltransferase OS=Bacillus subtilis (strain 168) GN=upp PE=3 SV=1	-0.347088	-0.319104
P37522	>sp|P37522|SOJ_BACSU Sporulation initiation inhibitor protein soj OS=Bacillus subtilis (strain 168) GN=soj PE=1 SV=1	-0.346971	0.334356
P12310	>sp|P12310|DHG_BACSU Glucose 1-dehydrogenase OS=Bacillus subtilis (strain 168) GN=gdh PE=2 SV=2	-0.346899	-0.379689
O31629	>sp|O31629|YJCG_BACSU UPF0477 protein YjcG OS=Bacillus subtilis (strain 168) GN=yjcG PE=1 SV=1	-0.346656	-0.363147
P54394	>sp|P54394|DING_BACSU Probable ATP-dependent helicase DinG homolog OS=Bacillus subtilis (strain 168) GN=dinG PE=3 SV=1	-0.344786	-0.559815
O32028	>sp|O32028|MTNN_BACSU 5-methylthioadenosine/S-adenosylhomocysteine nucleosidase OS=Bacillus subtilis (strain 168) GN=mtnN PE=3 SV=1	-0.344619	0.262173
P80700	>sp|P80700|EFTS_BACSU Elongation factor Ts OS=Bacillus subtilis (strain 168) GN=tsf PE=1 SV=3	-0.341794	-0.430818
P54597	>sp|P54597|YHCM_BACSU Uncharacterized protein YhcM OS=Bacillus subtilis (strain 168) GN=yhcM PE=4 SV=1	-0.341555	-2.66304
O32159	>sp|O32159|YURR_BACSU Uncharacterized oxidoreductase YurR OS=Bacillus subtilis (strain 168) GN=yurR PE=3 SV=1	-0.341261	0.10919
O34683	>sp|O34683|HIS7_BACSU Imidazoleglycerol-phosphate dehydratase OS=Bacillus subtilis (strain 168) GN=hisB PE=3 SV=1	-0.341071	-0.466302
P08750	>sp|P08750|DACA_BACSU D-alanyl-D-alanine carboxypeptidase DacA OS=Bacillus subtilis (strain 168) GN=dacA PE=1 SV=3	-0.340806	-0.0519975
P54471	>sp|P54471|TRMK_BACSU tRNA (adenine(22)-N(1))-methyltransferase OS=Bacillus subtilis (strain 168) GN=trmK PE=1 SV=2	-0.339128	-0.569212
O07587	>sp|O07587|AAT3_BACSU Putative aspartate aminotransferase YhdR OS=Bacillus subtilis (strain 168) GN=yhdR PE=3 SV=1	-0.337797	-0.385236
P50736	>sp|P50736|YPDA_BACSU Uncharacterized protein YpdA OS=Bacillus subtilis (strain 168) GN=ypdA PE=4 SV=2	-0.336751	-0.591824
P26906	>sp|P26906|DPPE_BACSU Dipeptide-binding protein DppE OS=Bacillus subtilis (strain 168) GN=dppE PE=2 SV=4	-0.335997	-0.334452
P39911	>sp|P39911|YPHF_BACSU Uncharacterized protein YphF OS=Bacillus subtilis (strain 168) GN=yphF PE=4 SV=2	-0.330791	-0.508978
P94584	>sp|P94584|FABZ_BACSU 3-hydroxyacyl-[acyl-carrier-protein] dehydratase FabZ OS=Bacillus subtilis (strain 168) GN=fabZ PE=3 SV=2	-0.327741	-0.349756
P37487	>sp|P37487|PPAC_BACSU Manganese-dependent inorganic pyrophosphatase OS=Bacillus subtilis (strain 168) GN=ppaC PE=1 SV=1	-0.327619	-0.54439
P94531	>sp|P94531|ABFA_BACSU Alpha-N-arabinofuranosidase 1 OS=Bacillus subtilis (strain 168) GN=abfA PE=2 SV=2	-0.326663	-0.317088
Q08310	>sp|Q08310|COTW_BACSU Spore coat protein W OS=Bacillus subtilis (strain 168) GN=cotW PE=4 SV=1	-0.326138	0.0616499
O34859	>sp|O34859|YKOV_BACSU Probable DNA repair protein YkoV OS=Bacillus subtilis (strain 168) GN=ykoV PE=2 SV=1	-0.324901	-1.27922
P54536	>sp|P54536|ARTQ_BACSU Arginine transport system permease protein ArtQ OS=Bacillus subtilis (strain 168) GN=artQ PE=1 SV=1	-0.32159	-0.0358415
P55179	>sp|P55179|PEPT_BACSU Peptidase T OS=Bacillus subtilis (strain 168) GN=pepT PE=3 SV=1	-0.320002	-0.196985
P0CI73	>sp|P0CI73|GLMS_BACSU Glutamine--fructose-6-phosphate aminotransferase [isomerizing] OS=Bacillus subtilis (strain 168) GN=glmS PE=3 SV=1	-0.319545	0.466987
P39576	>sp|P39576|ILVE2_BACSU Branched-chain-amino-acid aminotransferase 2 OS=Bacillus subtilis (strain 168) GN=ilvK PE=1 SV=5	-0.318636	0.113536
P39587	>sp|P39587|YWBD_BACSU Putative ribosomal RNA large subunit methyltransferase YwbD OS=Bacillus subtilis (strain 168) GN=ywbD PE=3 SV=1	-0.317352	0.162689
P42305	>sp|P42305|DBPA_BACSU ATP-dependent RNA helicase DbpA OS=Bacillus subtilis (strain 168) GN=dbpA PE=1 SV=2	-0.317069	-0.160306
P35164	>sp|P35164|RESE_BACSU Sensor histidine kinase ResE OS=Bacillus subtilis (strain 168) GN=resE PE=3 SV=1	-0.315427	0.222328
P13800	>sp|P13800|DEGU_BACSU Transcriptional regulatory protein DegU OS=Bacillus subtilis (strain 168) GN=degU PE=1 SV=2	-0.311888	-0.605435
P37959	>sp|P37959|YUSZ_BACSU Uncharacterized oxidoreductase YusZ OS=Bacillus subtilis (strain 168) GN=yusZ PE=3 SV=2	-0.311575	0.356704
P51777	>sp|P51777|CSPD_BACSU Cold shock protein CspD OS=Bacillus subtilis (strain 168) GN=cspD PE=1 SV=1	-0.311264	-0.66061
O31712	>sp|O31712|YKNZ_BACSU Uncharacterized ABC transporter permease YknZ OS=Bacillus subtilis (strain 168) GN=yknZ PE=3 SV=1	-0.307851	-0.377147
P54164	>sp|P54164|YPEP_BACSU Uncharacterized protein YpeP OS=Bacillus subtilis (strain 168) GN=ypeP PE=4 SV=2	-0.307047	0.146983
P20691	>sp|P20691|AROA_BACSU 3-phosphoshikimate 1-carboxyvinyltransferase OS=Bacillus subtilis (strain 168) GN=aroE PE=3 SV=1	-0.307005	-0.385632
P39142	>sp|P39142|PDP_BACSU Pyrimidine-nucleoside phosphorylase OS=Bacillus subtilis (strain 168) GN=pdp PE=3 SV=2	-0.304547	-0.276242
O31795	>sp|O31795|MIAA_BACSU tRNA dimethylallyltransferase OS=Bacillus subtilis (strain 168) GN=miaA PE=3 SV=2	-0.303027	-0.493879
P39121	>sp|P39121|DEOC_BACSU Deoxyribose-phosphate aldolase OS=Bacillus subtilis (strain 168) GN=deoC PE=3 SV=3	-0.302141	-0.881047
O07531	>sp|O07531|YHDC_BACSU Uncharacterized protein YhdC OS=Bacillus subtilis (strain 168) GN=yhdC PE=4 SV=1	-0.301445	-0.196175
P39148	>sp|P39148|GLYA_BACSU Serine hydroxymethyltransferase OS=Bacillus subtilis (strain 168) GN=glyA PE=1 SV=1	-0.301433	-0.194481
P94478	>sp|P94478|HFLX_BACSU GTPase HflX OS=Bacillus subtilis (strain 168) GN=hflX PE=3 SV=2	-0.301405	0.0272199
P54169	>sp|P54169|YPGR_BACSU Uncharacterized protein YpgR OS=Bacillus subtilis (strain 168) GN=ypgR PE=4 SV=1	-0.298384	0.0368766
P94535	>sp|P94535|GLCD_BACSU Glycolate oxidase subunit GlcD OS=Bacillus subtilis (strain 168) GN=glcD PE=3 SV=1	-0.29821	0.057851
P94352	>sp|P94352|YXJI_BACSU Uncharacterized protein YxjI OS=Bacillus subtilis (strain 168) GN=yxjI PE=3 SV=1	-0.296537	-0.0416556
P54472	>sp|P54472|YQFO_BACSU UPF0135 protein YqfO OS=Bacillus subtilis (strain 168) GN=yqfO PE=3 SV=2	-0.294098	0.343074
P16263	>sp|P16263|ODO2_BACSU Dihydrolipoyllysine-residue succinyltransferase component of 2-oxoglutarate dehydrogenase complex OS=Bacillus subtilis (strain 168) GN=odhB PE=3 SV=2	-0.293435	-0.0208168
P39620	>sp|P39620|GERQ_BACSU Spore coat protein GerQ OS=Bacillus subtilis (strain 168) GN=gerQ PE=1 SV=1	-0.292507	0.606687
P80874	>sp|P80874|GS69_BACSU General stress protein 69 OS=Bacillus subtilis (strain 168) GN=yhdN PE=1 SV=2	-0.289751	-0.288436
P33166	>sp|P33166|EFTU_BACSU Elongation factor Tu OS=Bacillus subtilis (strain 168) GN=tuf PE=3 SV=1	-0.288739	-0.623582
O34309	>sp|O34309|PPS_BACSU Putative phosphoenolpyruvate synthase OS=Bacillus subtilis (strain 168) GN=pps PE=3 SV=1	-0.288649	-0.447525
O34812	>sp|O34812|YFMJ_BACSU Putative NADP-dependent oxidoreductase YfmJ OS=Bacillus subtilis (strain 168) GN=yfmJ PE=2 SV=1	-0.286802	-0.250868
P42962	>sp|P42962|YCSE_BACSU Uncharacterized protein YcsE OS=Bacillus subtilis (strain 168) GN=ycsE PE=3 SV=2	-0.284936	0.62594
O31513	>sp|O31513|YESJ_BACSU Uncharacterized N-acetyltransferase YesJ OS=Bacillus subtilis (strain 168) GN=yesJ PE=3 SV=1	-0.284494	-0.294085
O34617	>sp|O34617|RLMN_BACSU Probable dual-specificity RNA methyltransferase RlmN OS=Bacillus subtilis (strain 168) GN=rlmN PE=3 SV=1	-0.283995	-0.426645
P12047	>sp|P12047|PUR8_BACSU Adenylosuccinate lyase OS=Bacillus subtilis (strain 168) GN=purB PE=1 SV=1	-0.280812	-0.122494
O34925	>sp|O34925|DEOD_BACSU Purine nucleoside phosphorylase DeoD-type OS=Bacillus subtilis (strain 168) GN=deoD PE=1 SV=1	-0.279017	-0.236402
O34940	>sp|O34940|YVRE_BACSU Putative sugar lactone lactonase YvrE OS=Bacillus subtilis (strain 168) GN=yvrE PE=3 SV=1	-0.27849	-0.195611
P12873	>sp|P12873|RL29_BACSU 50S ribosomal protein L29 OS=Bacillus subtilis (strain 168) GN=rpmC PE=3 SV=1	-0.278382	-0.057409
Q05865	>sp|Q05865|FOLC_BACSU Folylpolyglutamate synthase OS=Bacillus subtilis (strain 168) GN=folC PE=3 SV=2	-0.277743	-0.0447452
O31625	>sp|O31625|SPVIF_BACSU Sporulation-specific transcription factor SpoVIF OS=Bacillus subtilis (strain 168) GN=spoVIF PE=4 SV=2	-0.276467	0.787218
P71044	>sp|P71044|SP2Q_BACSU Stage II sporulation protein Q OS=Bacillus subtilis (strain 168) GN=spoIIQ PE=1 SV=1	-0.275884	-0.375779
O34759	>sp|O34759|YDJO_BACSU Uncharacterized protein YdjO OS=Bacillus subtilis (strain 168) GN=ydjO PE=4 SV=1	-0.27291	2.79778
P80861	>sp|P80861|YJLD_BACSU NADH dehydrogenase-like protein YjlD OS=Bacillus subtilis (strain 168) GN=yjlD PE=1 SV=3	-0.271652	1.37318
P37489	>sp|P37489|YYBO_BACSU Uncharacterized transporter YybO OS=Bacillus subtilis (strain 168) GN=yybO PE=3 SV=1	-0.270346	-0.226866
P18157	>sp|P18157|GLPK_BACSU Glycerol kinase OS=Bacillus subtilis (strain 168) GN=glpK PE=1 SV=2	-0.269134	-0.440233
P39761	>sp|P39761|ADEC_BACSU Adenine deaminase OS=Bacillus subtilis (strain 168) GN=adeC PE=1 SV=2	-0.268878	-0.0129122
O32052	>sp|O32052|YRBF_BACSU UPF0092 membrane protein YrbF OS=Bacillus subtilis (strain 168) GN=yrbF PE=3 SV=1	-0.268596	3.02478
P46354	>sp|P46354|PUNA_BACSU Purine nucleoside phosphorylase 1 OS=Bacillus subtilis (strain 168) GN=punA PE=1 SV=1	-0.266697	-0.136428
P39593	>sp|P39593|THIM_BACSU Hydroxyethylthiazole kinase OS=Bacillus subtilis (strain 168) GN=thiM PE=1 SV=1	-0.265348	-0.212045
P21880	>sp|P21880|DLDH1_BACSU Dihydrolipoyl dehydrogenase OS=Bacillus subtilis (strain 168) GN=pdhD PE=3 SV=1	-0.264271	-0.389421
C0SPB9	>sp|C0SPB9|YKON_BACSU Uncharacterized glycosyltransferase YkoN OS=Bacillus subtilis (strain 168) GN=ykoN PE=3 SV=1	-0.264078	-0.982109
O34962	>sp|O34962|MAO4_BACSU Probable NAD-dependent malic enzyme 4 OS=Bacillus subtilis (strain 168) GN=ytsJ PE=3 SV=1	-0.26298	0.099395
P21469	>sp|P21469|RS7_BACSU 30S ribosomal protein S7 OS=Bacillus subtilis (strain 168) GN=rpsG PE=1 SV=4	-0.262325	-0.965363
P25499	>sp|P25499|HRCA_BACSU Heat-inducible transcription repressor HrcA OS=Bacillus subtilis (strain 168) GN=hrcA PE=3 SV=1	-0.261373	0.744001
P06629	>sp|P06629|YWJG_BACSU Uncharacterized protein YwjG OS=Bacillus subtilis (strain 168) GN=ywjG PE=4 SV=1	-0.261358	0.0664086
O35010	>sp|O35010|YKFC_BACSU Gamma-D-glutamyl-L-lysine endopeptidase OS=Bacillus subtilis (strain 168) GN=ykfC PE=1 SV=2	-0.258821	-0.835761
C0H3V2	>sp|C0H3V2|PTMA_BACSU Mannitol-specific phosphotransferase enzyme IIA component OS=Bacillus subtilis (strain 168) GN=mtlF PE=1 SV=1	-0.258391	-0.124244
P37554	>sp|P37554|SP5T_BACSU Stage V sporulation protein T OS=Bacillus subtilis (strain 168) GN=spoVT PE=1 SV=1	-0.257456	-0.483538
P31080	>sp|P31080|LEXA_BACSU LexA repressor OS=Bacillus subtilis (strain 168) GN=lexA PE=1 SV=1	-0.256581	0.469522
O31605	>sp|O31605|PEPF_BACSU Oligoendopeptidase F homolog OS=Bacillus subtilis (strain 168) GN=yjbG PE=3 SV=2	-0.255579	-0.386335
P54170	>sp|P54170|YPHP_BACSU UPF0403 protein YphP OS=Bacillus subtilis (strain 168) GN=yphP PE=1 SV=1	-0.255406	0.123094
O31775	>sp|O31775|YMDB_BACSU Uncharacterized protein ymdB OS=Bacillus subtilis (strain 168) GN=ymdB PE=4 SV=2	-0.255338	-0.195623
O34816	>sp|O34816|YKUD_BACSU Putative L,D-transpeptidase YkuD OS=Bacillus subtilis (strain 168) GN=ykuD PE=1 SV=1	-0.254196	-0.915095
P23966	>sp|P23966|MENB_BACSU 1,4-Dihydroxy-2-naphthoyl-CoA synthase OS=Bacillus subtilis (strain 168) GN=menB PE=1 SV=2	-0.252776	-0.484565
O32268	>sp|O32268|TUAG_BACSU Putative teichuronic acid biosynthesis glycosyltransferase TuaG OS=Bacillus subtilis (strain 168) GN=tuaG PE=2 SV=1	-0.249496	2.82553
O31856	>sp|O31856|RSBRC_BACSU RsbT co-antagonist protein RsbRC OS=Bacillus subtilis (strain 168) GN=rsbRC PE=1 SV=1	-0.247743	-0.212871
O07572	>sp|O07572|YHJR_BACSU Uncharacterized protein YhjR OS=Bacillus subtilis (strain 168) GN=yhjR PE=4 SV=1	-0.246557	-0.216808
P21882	>sp|P21882|ODPB_BACSU Pyruvate dehydrogenase E1 component subunit beta OS=Bacillus subtilis (strain 168) GN=pdhB PE=3 SV=2	-0.246473	-0.148584
P54479	>sp|P54479|ZUR_BACSU Zinc-specific metallo-regulatory protein OS=Bacillus subtilis (strain 168) GN=zur PE=1 SV=2	-0.245672	0.582808
P37954	>sp|P37954|UVRB_BACSU UvrABC system protein B OS=Bacillus subtilis (strain 168) GN=uvrB PE=1 SV=2	-0.245515	-0.747812
P38422	>sp|P38422|DACF_BACSU D-alanyl-D-alanine carboxypeptidase DacF OS=Bacillus subtilis (strain 168) GN=dacF PE=2 SV=2	-0.245197	-0.370732
P19946	>sp|P19946|RL15_BACSU 50S ribosomal protein L15 OS=Bacillus subtilis (strain 168) GN=rplO PE=3 SV=1	-0.245058	0.409199
P49784	>sp|P49784|SP3AG_BACSU Stage III sporulation protein AG OS=Bacillus subtilis (strain 168) GN=spoIIIAG PE=4 SV=3	-0.244133	-0.676522
P54374	>sp|P54374|AROE_BACSU Shikimate dehydrogenase OS=Bacillus subtilis (strain 168) GN=aroD PE=3 SV=2	-0.243876	-0.515929
O34409	>sp|O34409|YFLN_BACSU Uncharacterized protein YflN OS=Bacillus subtilis (strain 168) GN=yflN PE=2 SV=1	-0.243561	-0.605597
P08495	>sp|P08495|AK2_BACSU Aspartokinase 2 OS=Bacillus subtilis (strain 168) GN=lysC PE=3 SV=2	-0.242283	-0.0958822
O31628	>sp|O31628|YJCF_BACSU Uncharacterized N-acetyltransferase YjcF OS=Bacillus subtilis (strain 168) GN=yjcF PE=1 SV=1	-0.239135	-0.374975
P20282	>sp|P20282|RS13_BACSU 30S ribosomal protein S13 OS=Bacillus subtilis (strain 168) GN=rpsM PE=1 SV=3	-0.23845	-0.603559
P54540	>sp|P54540|YQJC_BACSU Uncharacterized protein YqjC OS=Bacillus subtilis (strain 168) GN=yqjC PE=3 SV=2	-0.237245	0.219716
P94573	>sp|P94573|YWOC_BACSU Uncharacterized isochorismatase family protein YwoC OS=Bacillus subtilis (strain 168) GN=ywoC PE=3 SV=2	-0.236843	-0.133682
O31764	>sp|O31764|YMFF_BACSU Probable inactive metalloprotease YmfF OS=Bacillus subtilis (strain 168) GN=ymfF PE=3 SV=2	-0.234677	-0.293429
Q06795	>sp|Q06795|NUSG_BACSU Transcription antitermination protein NusG OS=Bacillus subtilis (strain 168) GN=nusG PE=3 SV=1	-0.234459	-0.0864148
P94521	>sp|P94521|YSDC_BACSU Putative aminopeptidase YsdC OS=Bacillus subtilis (strain 168) GN=ysdC PE=1 SV=1	-0.232631	-0.177777
O31502	>sp|O31502|DAGK_BACSU Diacylglycerol kinase OS=Bacillus subtilis (strain 168) GN=dagK PE=1 SV=1	-0.232029	-0.0690373
Q04747	>sp|Q04747|SRFAB_BACSU Surfactin synthase subunit 2 OS=Bacillus subtilis (strain 168) GN=srfAB PE=1 SV=3	-0.231636	-0.840072
P12039	>sp|P12039|PUR2_BACSU Phosphoribosylamine--glycine ligase OS=Bacillus subtilis (strain 168) GN=purD PE=1 SV=1	-0.229968	1.21686
P12013	>sp|P12013|6PGD_BACSU 6-phosphogluconate dehydrogenase, decarboxylating OS=Bacillus subtilis (strain 168) GN=gntZ PE=3 SV=1	-0.227897	-0.0181975
P54616	>sp|P54616|FABI_BACSU Enoyl-[acyl-carrier-protein] reductase [NADH] FabI OS=Bacillus subtilis (strain 168) GN=fabI PE=1 SV=2	-0.22627	-0.566237
O32243;Q45462	>sp|O32243|OPUCC_BACSU Glycine betaine/carnitine/choline-binding protein OpuCC OS=Bacillus subtilis (strain 168) GN=opuCC PE=1 SV=1;>sp|Q45462|OPUBC_BACSU Choline-binding protein OS=Bacillus subtilis (strain 168) GN=opuBC PE=1 SV=2	-0.224653	-0.0802693
Q9KWU4	>sp|Q9KWU4|PYC_BACSU Pyruvate carboxylase OS=Bacillus subtilis (strain 168) GN=pyc PE=3 SV=1	-0.223397	-0.346248
O07603	>sp|O07603|YHFE_BACSU Putative aminopeptidase YhfE OS=Bacillus subtilis (strain 168) GN=yhfE PE=3 SV=1	-0.222776	-0.464053
O32231	>sp|O32231|RNR_BACSU Ribonuclease R OS=Bacillus subtilis (strain 168) GN=rnr PE=3 SV=1	-0.219448	-0.0124937
O32089	>sp|O32089|YUZC_BACSU Uncharacterized protein YuzC OS=Bacillus subtilis (strain 168) GN=yuzC PE=4 SV=2	-0.218964	0.435211
O32272	>sp|O32272|TUAC_BACSU Putative teichuronic acid biosynthesis glycosyltransferase TuaC OS=Bacillus subtilis (strain 168) GN=tuaC PE=2 SV=1	-0.218235	1.10021
P49814	>sp|P49814|MDH_BACSU Malate dehydrogenase OS=Bacillus subtilis (strain 168) GN=mdh PE=1 SV=3	-0.218224	0.339457
P96707	>sp|P96707|YDGI_BACSU Putative NAD(P)H nitroreductase YdgI OS=Bacillus subtilis (strain 168) GN=ydgI PE=3 SV=1	-0.21786	0.0912178
P37472	>sp|P37472|HPRT_BACSU Hypoxanthine-guanine phosphoribosyltransferase OS=Bacillus subtilis (strain 168) GN=hprT PE=3 SV=1	-0.217772	-0.463378
P39821	>sp|P39821|PROA_BACSU Gamma-glutamyl phosphate reductase OS=Bacillus subtilis (strain 168) GN=proA PE=3 SV=3	-0.217447	0.431271
P54477	>sp|P54477|YQFT_BACSU Uncharacterized protein YqfT OS=Bacillus subtilis (strain 168) GN=yqfT PE=4 SV=1	-0.217335	0.0657418
P32437	>sp|P32437|YVYE_BACSU IMPACT family member YvyE OS=Bacillus subtilis (strain 168) GN=yvyE PE=3 SV=2	-0.215663	-0.246828
O32075	>sp|O32075|YUAI_BACSU Uncharacterized N-acetyltransferase YuaI OS=Bacillus subtilis (strain 168) GN=yuaI PE=3 SV=1	-0.214371	-0.32427
P05649	>sp|P05649|DPO3B_BACSU DNA polymerase III subunit beta OS=Bacillus subtilis (strain 168) GN=dnaN PE=3 SV=1	-0.214369	0.0462363
P39815	>sp|P39815|TRMFO_BACSU Methylenetetrahydrofolate--tRNA-(uracil-5-)-methyltransferase TrmFO OS=Bacillus subtilis (strain 168) GN=trmFO PE=1 SV=2	-0.212338	-0.581587
O34743	>sp|O34743|YLBA_BACSU Uncharacterized protein YlbA OS=Bacillus subtilis (strain 168) GN=ylbA PE=4 SV=1	-0.212156	-0.0739655
P17868	>sp|P17868|YQXD_BACSU UPF0178 protein YqxD OS=Bacillus subtilis (strain 168) GN=yqxD PE=3 SV=2	-0.211807	-0.137768
P54524	>sp|P54524|YQIG_BACSU Probable NADH-dependent flavin oxidoreductase YqiG OS=Bacillus subtilis (strain 168) GN=yqiG PE=3 SV=1	-0.210972	-0.102327
O07592	>sp|O07592|YHDW_BACSU Putative glycerophosphoryl diester phosphodiesterase YhdW OS=Bacillus subtilis (strain 168) GN=yhdW PE=3 SV=1	-0.210566	-0.181517
Q796Z1	>sp|Q796Z1|YGAC_BACSU UPF0374 protein YgaC OS=Bacillus subtilis (strain 168) GN=ygaC PE=3 SV=2	-0.209545	0.650119
P96499	>sp|P96499|YVHJ_BACSU Putative transcriptional regulator YvhJ OS=Bacillus subtilis (strain 168) GN=yvhJ PE=1 SV=1	-0.208294	0.240143
P05657	>sp|P05657|RL27_BACSU 50S ribosomal protein L27 OS=Bacillus subtilis (strain 168) GN=rpmA PE=3 SV=1	-0.20817	-1.21489
P42318	>sp|P42318|YXJG_BACSU Uncharacterized protein YxjG OS=Bacillus subtilis (strain 168) GN=yxjG PE=4 SV=3	-0.207268	-0.541845
P96596	>sp|P96596|YDBA_BACSU Uncharacterized protein YdbA OS=Bacillus subtilis (strain 168) GN=ydbA PE=4 SV=1	-0.206642	0.0409277
C0SPB4	>sp|C0SPB4|YHAQ_BACSU Uncharacterized ABC transporter ATP-binding protein YhaQ OS=Bacillus subtilis (strain 168) GN=yhaQ PE=3 SV=1	-0.205681	0.661479
O31609	>sp|O31609|YJBK_BACSU Uncharacterized protein YjbK OS=Bacillus subtilis (strain 168) GN=yjbK PE=1 SV=1	-0.205411	0.273184
P54572	>sp|P54572|MAO1_BACSU Probable NAD-dependent malic enzyme 1 OS=Bacillus subtilis (strain 168) GN=yqkJ PE=3 SV=1	-0.20429	0.53006
Q05873	>sp|Q05873|SYV_BACSU Valine--tRNA ligase OS=Bacillus subtilis (strain 168) GN=valS PE=1 SV=3	-0.204164	-0.544152
O34909	>sp|O34909|YERA_BACSU Putative adenine deaminase YerA OS=Bacillus subtilis (strain 168) GN=yerA PE=1 SV=1	-0.203711	-0.180956
P80862	>sp|P80862|SERC_BACSU Phosphoserine aminotransferase OS=Bacillus subtilis (strain 168) GN=serC PE=1 SV=2	-0.203606	-0.0971748
O34453	>sp|O34453|NOSO_BACSU Nitric oxide synthase oxygenase OS=Bacillus subtilis (strain 168) GN=nos PE=1 SV=2	-0.201499	-1.64188
P28598	>sp|P28598|CH60_BACSU 60 kDa chaperonin OS=Bacillus subtilis (strain 168) GN=groL PE=1 SV=3	-0.200713	-0.136598
O06478	>sp|O06478|ALDH5_BACSU Putative aldehyde dehydrogenase YfmT OS=Bacillus subtilis (strain 168) GN=yfmT PE=2 SV=1	-0.200545	-0.349157
P39634	>sp|P39634|ROCA_BACSU 1-pyrroline-5-carboxylate dehydrogenase OS=Bacillus subtilis (strain 168) GN=rocA PE=2 SV=1	-0.19985	0.221463
P32731	>sp|P32731|RBFA_BACSU Ribosome-binding factor A OS=Bacillus subtilis (strain 168) GN=rbfA PE=3 SV=1	-0.199621	0.268933
P06628	>sp|P06628|SP0F_BACSU Sporulation initiation phosphotransferase F OS=Bacillus subtilis (strain 168) GN=spo0F PE=1 SV=1	-0.197922	0.132457
P28618	>sp|P28618|PCP_BACSU Pyrrolidone-carboxylate peptidase OS=Bacillus subtilis (strain 168) GN=pcp PE=1 SV=1	-0.196869	-0.0105686
O32238	>sp|O32238|YVAP_BACSU Uncharacterized HTH-type transcriptional regulator YvaP OS=Bacillus subtilis (strain 168) GN=yvaP PE=4 SV=2	-0.194256	0.355323
O07636	>sp|O07636|YLAL_BACSU Uncharacterized protein YlaL OS=Bacillus subtilis (strain 168) GN=ylaL PE=4 SV=1	-0.194229	0.178854
O32053	>sp|O32053|TGT_BACSU Queuine tRNA-ribosyltransferase OS=Bacillus subtilis (strain 168) GN=tgt PE=3 SV=1	-0.192822	0.114614
P18159	>sp|P18159|PGCA_BACSU Phosphoglucomutase OS=Bacillus subtilis (strain 168) GN=pgcA PE=1 SV=3	-0.189082	-0.36899
P94378	>sp|P94378|3MGH_BACSU Putative 3-methyladenine DNA glycosylase OS=Bacillus subtilis (strain 168) GN=yxlJ PE=3 SV=1	-0.188462	-0.447973
P21203	>sp|P21203|PHEA_BACSU Prephenate dehydratase OS=Bacillus subtilis (strain 168) GN=pheA PE=4 SV=1	-0.188321	-0.41054
P21466	>sp|P21466|RS4_BACSU 30S ribosomal protein S4 OS=Bacillus subtilis (strain 168) GN=rpsD PE=1 SV=3	-0.186068	-0.28555
P08065	>sp|P08065|DHSA_BACSU Succinate dehydrogenase flavoprotein subunit OS=Bacillus subtilis (strain 168) GN=sdhA PE=3 SV=4	-0.185436	-0.0644177
P05306	>sp|P05306|PTSBC_BACSU PTS system sucrose-specific EIIBC component OS=Bacillus subtilis (strain 168) GN=sacP PE=3 SV=3	-0.184896	0.25791
P02394	>sp|P02394|RL7_BACSU 50S ribosomal protein L7/L12 OS=Bacillus subtilis (strain 168) GN=rplL PE=1 SV=4	-0.184308	-0.187829
O06724	>sp|O06724|YISK_BACSU Uncharacterized protein YisK OS=Bacillus subtilis (strain 168) GN=yisK PE=2 SV=1	-0.182724	-0.574353
P19582	>sp|P19582|DHOM_BACSU Homoserine dehydrogenase OS=Bacillus subtilis (strain 168) GN=hom PE=3 SV=2	-0.181616	-0.108303
P39793	>sp|P39793|PBPA_BACSU Penicillin-binding protein 1A/1B OS=Bacillus subtilis (strain 168) GN=ponA PE=1 SV=1	-0.181608	0.240051
P20166	>sp|P20166|PTG3C_BACSU PTS system glucose-specific EIICBA component OS=Bacillus subtilis (strain 168) GN=ptsG PE=1 SV=2	-0.179647	0.03433
O34917	>sp|O34917|YTFI_BACSU Uncharacterized protein YtfI OS=Bacillus subtilis (strain 168) GN=ytfI PE=4 SV=1	-0.178434	-0.0383912
Q45591	>sp|Q45591|YYDK_BACSU Uncharacterized HTH-type transcriptional regulator YydK OS=Bacillus subtilis (strain 168) GN=yydK PE=1 SV=2	-0.1782	-0.240109
P94534	>sp|P94534|GLCF_BACSU Probable glycolate oxidase iron-sulfur subunit OS=Bacillus subtilis (strain 168) GN=glcF PE=4 SV=1	-0.177941	-0.44495
Q7BVT7	>sp|Q7BVT7|YERC_BACSU Uncharacterized protein YerC OS=Bacillus subtilis (strain 168) GN=yerC PE=4 SV=1	-0.17687	0.022506
O32124	>sp|O32124|YUTG_BACSU Uncharacterized protein YutG OS=Bacillus subtilis (strain 168) GN=yutG PE=4 SV=1	-0.176286	-0.138306
P71015	>sp|P71015|YUAC_BACSU Uncharacterized protein YuaC OS=Bacillus subtilis (strain 168) GN=yuaC PE=4 SV=1	-0.175391	0.172572
Q04796	>sp|Q04796|DAPA_BACSU Dihydrodipicolinate synthase OS=Bacillus subtilis (strain 168) GN=dapA PE=1 SV=1	-0.173507	0.0193566
P40737	>sp|P40737|YXXD_BACSU Uncharacterized protein YxxD OS=Bacillus subtilis (strain 168) GN=yxxD PE=4 SV=1	-0.17267	0.441701
P07788	>sp|P07788|COTA_BACSU Spore coat protein A OS=Bacillus subtilis (strain 168) GN=cotA PE=1 SV=4	-0.170756	0.120063
P94443	>sp|P94443|PADR_BACSU Negative transcription regulator PadR OS=Bacillus subtilis (strain 168) GN=padR PE=4 SV=1	-0.17042	0.206302
P54587	>sp|P54587|YHCC_BACSU Uncharacterized protein YhcC OS=Bacillus subtilis (strain 168) GN=yhcC PE=4 SV=1	-0.166985	0.997932
P12669	>sp|P12669|NIN_BACSU DNA-entry nuclease inhibitor OS=Bacillus subtilis (strain 168) GN=nin PE=4 SV=1	-0.165941	-0.192407
P54466	>sp|P54466|YQFA_BACSU UPF0365 protein YqfA OS=Bacillus subtilis (strain 168) GN=yqfA PE=3 SV=1	-0.165286	-0.234781
O34824	>sp|O34824|GLMM_BACSU Phosphoglucosamine mutase OS=Bacillus subtilis (strain 168) GN=glmM PE=1 SV=1	-0.165179	-0.312833
O32212	>sp|O32212|NHAK_BACSU Sodium, potassium, lithium and rubidium/H(+) antiporter OS=Bacillus subtilis (strain 168) GN=nhaK PE=1 SV=1	-0.162524	-0.182828
O06988	>sp|O06988|BBMA_BACSU Intracellular maltogenic amylase OS=Bacillus subtilis (strain 168) GN=bbmA PE=3 SV=2	-0.162335	-0.76909
O34403	>sp|O34403|FPG_BACSU Formamidopyrimidine-DNA glycosylase OS=Bacillus subtilis (strain 168) GN=mutM PE=3 SV=4	-0.162308	-0.297047
P54941	>sp|P54941|YXEB_BACSU Iron(3+)-hydroxamate-binding protein YxeB OS=Bacillus subtilis (strain 168) GN=yxeB PE=1 SV=2	-0.162087	-0.0689878
O31570	>sp|O31570|YFHB_BACSU Uncharacterized isomerase YfhB OS=Bacillus subtilis (strain 168) GN=yfhB PE=3 SV=1	-0.162078	-0.535753
O34996	>sp|O34996|DPO1_BACSU DNA polymerase I OS=Bacillus subtilis (strain 168) GN=polA PE=3 SV=1	-0.161321	-0.205708
P71084	>sp|P71084|GSAB_BACSU Glutamate-1-semialdehyde 2,1-aminomutase 2 OS=Bacillus subtilis (strain 168) GN=gsaB PE=3 SV=2	-0.160118	-0.194026
O34476	>sp|O34476|CYSM_BACSU Probable cysteine synthase OS=Bacillus subtilis (strain 168) GN=ytkP PE=3 SV=1	-0.159037	0.689541
O32267	>sp|O32267|TUAH_BACSU Putative teichuronic acid biosynthesis glycosyltransferase TuaH OS=Bacillus subtilis (strain 168) GN=tuaH PE=2 SV=1	-0.158801	1.16529
P71019	>sp|P71019|FABD_BACSU Malonyl CoA-acyl carrier protein transacylase OS=Bacillus subtilis (strain 168) GN=fabD PE=3 SV=2	-0.158243	-0.123274
O06973	>sp|O06973|YVCJ_BACSU UPF0042 nucleotide-binding protein YvcJ OS=Bacillus subtilis (strain 168) GN=yvcJ PE=1 SV=1	-0.158049	0.265366
P16336	>sp|P16336|SECY_BACSU Protein translocase subunit SecY OS=Bacillus subtilis (strain 168) GN=secY PE=3 SV=1	-0.156246	-0.348818
P46208	>sp|P46208|HTPG_BACSU Chaperone protein HtpG OS=Bacillus subtilis (strain 168) GN=htpG PE=3 SV=1	-0.153459	-0.272714
O32152	>sp|O32152|YURK_BACSU Uncharacterized HTH-type transcriptional regulator YurK OS=Bacillus subtilis (strain 168) GN=yurK PE=1 SV=1	-0.152812	0.0143489
P40780	>sp|P40780|YTXH_BACSU Uncharacterized protein YtxH OS=Bacillus subtilis (strain 168) GN=ytxH PE=4 SV=2	-0.150316	0.0199039
P42979	>sp|P42979|YPJD_BACSU Uncharacterized protein YpjD OS=Bacillus subtilis (strain 168) GN=ypjD PE=1 SV=1	-0.149238	-0.0966191
O32161	>sp|O32161|YURT_BACSU Uncharacterized protein YurT OS=Bacillus subtilis (strain 168) GN=yurT PE=3 SV=1	-0.149143	-0.620934
P96613	>sp|P96613|MURF_BACSU UDP-N-acetylmuramoyl-tripeptide--D-alanyl-D-alanine ligase OS=Bacillus subtilis (strain 168) GN=murF PE=3 SV=1	-0.148708	-0.119831
O07001	>sp|O07001|YVDT_BACSU Uncharacterized HTH-type transcriptional regulator YvdT OS=Bacillus subtilis (strain 168) GN=yvdT PE=1 SV=1	-0.147768	0.0627315
P39066	>sp|P39066|ACUB_BACSU Acetoin utilization protein AcuB OS=Bacillus subtilis (strain 168) GN=acuB PE=4 SV=1	-0.147416	-0.0726495
O34623	>sp|O34623|DPO3A_BACSU DNA polymerase III subunit alpha OS=Bacillus subtilis (strain 168) GN=dnaE PE=3 SV=1	-0.146809	0.0483733
O31838	>sp|O31838|YOZI_BACSU Uncharacterized protein YozI OS=Bacillus subtilis (strain 168) GN=yozI PE=4 SV=1	-0.146491	-0.401523
P54535	>sp|P54535|ARTP_BACSU Arginine-binding extracellular protein ArtP OS=Bacillus subtilis (strain 168) GN=artP PE=1 SV=1	-0.145698	0.258437
O34860	>sp|O34860|RSBRB_BACSU RsbT co-antagonist protein RsbRB OS=Bacillus subtilis (strain 168) GN=rsbRB PE=1 SV=1	-0.144655	0.0761062
O34355	>sp|O34355|YTCJ_BACSU Putative amidohydrolase YtcJ OS=Bacillus subtilis (strain 168) GN=ytcJ PE=4 SV=1	-0.143981	-0.22874
O34594	>sp|O34594|CY551_BACSU Cytochrome c-551 OS=Bacillus subtilis (strain 168) GN=cccB PE=1 SV=1	-0.143647	-0.159459
O31796	>sp|O31796|HFQ_BACSU Protein hfq OS=Bacillus subtilis (strain 168) GN=hfq PE=1 SV=1	-0.142895	-0.769464
O32038	>sp|O32038|SYD_BACSU Aspartate--tRNA ligase OS=Bacillus subtilis (strain 168) GN=aspS PE=3 SV=1	-0.14145	-0.515076
O34389;REV__O06987	>sp|O34389|MAO3_BACSU Probable NAD-dependent malic enzyme 3 OS=Bacillus subtilis (strain 168) GN=malS PE=3 SV=1	-0.140547	-0.0781539
P70996	>sp|P70996|YWHD_BACSU Uncharacterized protein YwhD OS=Bacillus subtilis (strain 168) GN=ywhD PE=4 SV=1	-0.13986	-0.298432
P32959	>sp|P32959|PBPE_BACSU Penicillin-binding protein 4* OS=Bacillus subtilis (strain 168) GN=pbpE PE=1 SV=1	-0.138097	-0.762831
P94558	>sp|P94558|NTPA_BACSU Non-canonical purine NTP pyrophosphatase OS=Bacillus subtilis (strain 168) GN=ysnA PE=3 SV=1	-0.138057	0.146152
O34948	>sp|O34948|YKWC_BACSU Uncharacterized oxidoreductase YkwC OS=Bacillus subtilis (strain 168) GN=ykwC PE=3 SV=1	-0.13392	0.172754
P21464	>sp|P21464|RS2_BACSU 30S ribosomal protein S2 OS=Bacillus subtilis (strain 168) GN=rpsB PE=1 SV=3	-0.133411	-0.144271
O07517	>sp|O07517|YHAI_BACSU Uncharacterized protein YhaI OS=Bacillus subtilis (strain 168) GN=yhaI PE=1 SV=1	-0.13234	-0.167233
O05239	>sp|O05239|YUGJ_BACSU Probable NADH-dependent butanol dehydrogenase 1 OS=Bacillus subtilis (strain 168) GN=yugJ PE=3 SV=1	-0.132074	-0.49102
P37512	>sp|P37512|YYAL_BACSU Uncharacterized protein YyaL OS=Bacillus subtilis (strain 168) GN=yyaL PE=4 SV=1	-0.13164	-0.305942
P54178	>sp|P54178|SCO1_BACSU SCO1 protein homolog OS=Bacillus subtilis (strain 168) GN=ypmQ PE=1 SV=2	-0.129885	-0.536454
P37550	>sp|P37550|ISPE_BACSU 4-diphosphocytidyl-2-C-methyl-D-erythritol kinase OS=Bacillus subtilis (strain 168) GN=ispE PE=3 SV=1	-0.127408	-0.4531
O05394	>sp|O05394|MCCB_BACSU Cystathionine gamma-lyase OS=Bacillus subtilis (strain 168) GN=mccB PE=1 SV=1	-0.126254	5.66065
P21883	>sp|P21883|ODP2_BACSU Dihydrolipoyllysine-residue acetyltransferase component of pyruvate dehydrogenase complex OS=Bacillus subtilis (strain 168) GN=pdhC PE=1 SV=2	-0.125489	-0.203514
O32050	>sp|O32050|YRBG_BACSU UPF0702 transmembrane protein YrbG OS=Bacillus subtilis (strain 168) GN=yrbG PE=3 SV=1	-0.125353	0.319091
P39138	>sp|P39138|ARGI_BACSU Arginase OS=Bacillus subtilis (strain 168) GN=rocF PE=1 SV=1	-0.123995	-0.0811548
P54601	>sp|P54601|YHCQ_BACSU Spore coat protein F-like protein YhcQ OS=Bacillus subtilis (strain 168) GN=yhcQ PE=3 SV=1	-0.123614	-1.97408
P26899	>sp|P26899|ASPA_BACSU Aspartate ammonia-lyase OS=Bacillus subtilis (strain 168) GN=ansB PE=3 SV=2	-0.123137	-0.17105
Q08352	>sp|Q08352|DHA_BACSU Alanine dehydrogenase OS=Bacillus subtilis (strain 168) GN=ald PE=1 SV=1	-0.122639	3.11907
O06476	>sp|O06476|YFMR_BACSU Uncharacterized ABC transporter ATP-binding protein YfmR OS=Bacillus subtilis (strain 168) GN=yfmR PE=3 SV=1	-0.122532	0.311557
P46919	>sp|P46919|GPDA_BACSU Glycerol-3-phosphate dehydrogenase [NAD(P)+] OS=Bacillus subtilis (strain 168) GN=gpsA PE=3 SV=2	-0.122529	-0.146619
O32054	>sp|O32054|QUEA_BACSU S-adenosylmethionine:tRNA ribosyltransferase-isomerase OS=Bacillus subtilis (strain 168) GN=queA PE=1 SV=1	-0.120987	-0.279708
O31760	>sp|O31760|RNJ2_BACSU Ribonuclease J 2 OS=Bacillus subtilis (strain 168) GN=rnjB PE=1 SV=3	-0.120425	-0.216127
P12044	>sp|P12044|PURE_BACSU N5-carboxyaminoimidazole ribonucleotide mutase OS=Bacillus subtilis (strain 168) GN=purE PE=3 SV=1	-0.118045	0.77403
P42954	>sp|P42954|TAGH_BACSU Teichoic acids export ATP-binding protein TagH OS=Bacillus subtilis (strain 168) GN=tagH PE=3 SV=1	-0.117211	-0.185752
O07576	>sp|O07576|YHDG_BACSU Uncharacterized amino acid permease YhdG OS=Bacillus subtilis (strain 168) GN=yhdG PE=2 SV=1	-0.116831	0.208959
P45919	>sp|P45919|YQBC_BACSU Uncharacterized protein YqbC OS=Bacillus subtilis (strain 168) GN=yqbC PE=4 SV=1	-0.116773	-0.142013
P17903	>sp|P17903|RSBV_BACSU Anti-sigma-B factor antagonist OS=Bacillus subtilis (strain 168) GN=rsbV PE=1 SV=1	-0.115004	0.00853376
P54381	>sp|P54381|SYGB_BACSU Glycine--tRNA ligase beta subunit OS=Bacillus subtilis (strain 168) GN=glyS PE=3 SV=2	-0.11044	-0.0629966
O05269	>sp|O05269|GUAC_BACSU GMP reductase OS=Bacillus subtilis (strain 168) GN=guaC PE=2 SV=2	-0.110109	0.804395
Q45495	>sp|Q45495|DEF2_BACSU Peptide deformylase 2 OS=Bacillus subtilis (strain 168) GN=defB PE=1 SV=1	-0.110037	-0.045949
P37807	>sp|P37807|RL28_BACSU 50S ribosomal protein L28 OS=Bacillus subtilis (strain 168) GN=rpmB PE=3 SV=1	-0.108466	-1.00216
P96676	>sp|P96676|YDES_BACSU Uncharacterized HTH-type transcriptional regulator YdeS OS=Bacillus subtilis (strain 168) GN=ydeS PE=4 SV=1	-0.107797	0.0861446
P94463	>sp|P94463|FMT_BACSU Methionyl-tRNA formyltransferase OS=Bacillus subtilis (strain 168) GN=fmt PE=3 SV=2	-0.107624	-0.440168
O31716	>sp|O31716|YKPA_BACSU Uncharacterized ABC transporter ATP-binding protein YkpA OS=Bacillus subtilis (strain 168) GN=ykpA PE=3 SV=1	-0.107127	-0.11097
Q45582	>sp|Q45582|MURQ_BACSU N-acetylmuramic acid 6-phosphate etherase OS=Bacillus subtilis (strain 168) GN=murQ PE=1 SV=2	-0.103407	0.0823566
P37571	>sp|P37571|CLPC_BACSU Negative regulator of genetic competence ClpC/MecB OS=Bacillus subtilis (strain 168) GN=clpC PE=1 SV=1	-0.100785	-0.164472
P24139	>sp|P24139|OPPC_BACSU Oligopeptide transport system permease protein OppC OS=Bacillus subtilis (strain 168) GN=oppC PE=2 SV=1	-0.0962298	0.0269833
P94421	>sp|P94421|YCLQ_BACSU Uncharacterized ABC transporter solute-binding protein YclQ OS=Bacillus subtilis (strain 168) GN=yclQ PE=1 SV=1	-0.0957978	0.634216
O31440	>sp|O31440|CYPC_BACSU Fatty-acid peroxygenase OS=Bacillus subtilis (strain 168) GN=cypC PE=1 SV=1	-0.0945923	-0.3926
P49852	>sp|P49852|HMP_BACSU Flavohemoprotein OS=Bacillus subtilis (strain 168) GN=hmp PE=2 SV=1	-0.0944601	-0.0106597
P94538	>sp|P94538|YSGA_BACSU Uncharacterized tRNA/rRNA methyltransferase YsgA OS=Bacillus subtilis (strain 168) GN=ysgA PE=3 SV=2	-0.0939277	-0.529614
P23129	>sp|P23129|ODO1_BACSU 2-oxoglutarate dehydrogenase E1 component OS=Bacillus subtilis (strain 168) GN=odhA PE=3 SV=3	-0.0930701	0.461532
P54562	>sp|P54562|YQJY_BACSU Uncharacterized protein YqjY OS=Bacillus subtilis (strain 168) GN=yqjY PE=1 SV=1	-0.0914494	0.130177
P53001	>sp|P53001|AAT1_BACSU Aspartate aminotransferase OS=Bacillus subtilis (strain 168) GN=aspB PE=3 SV=1	-0.0867672	-0.14608
O34874	>sp|O34874|ISCS2_BACSU Putative cysteine desulfurase IscS 2 OS=Bacillus subtilis (strain 168) GN=iscS2 PE=3 SV=1	-0.0867169	0.105212
P40870	>sp|P40870|S5AEA_BACSU Stage V sporulation protein AE OS=Bacillus subtilis (strain 168) GN=spoVAEA PE=4 SV=2	-0.0855792	-0.278332
O31498	>sp|O31498|DNLJ_BACSU DNA ligase OS=Bacillus subtilis (strain 168) GN=ligA PE=3 SV=1	-0.0853304	-0.172097
O06719	>sp|O06719|GERPC_BACSU Probable spore germination protein GerPC OS=Bacillus subtilis (strain 168) GN=gerPC PE=1 SV=1	-0.0835779	1.3527
P11469	>sp|P11469|YSMA_BACSU Uncharacterized protein YsmA OS=Bacillus subtilis (strain 168) GN=ysmA PE=4 SV=1	-0.0830867	0.378616
O34885	>sp|O34885|YDIS_BACSU Type-2 restriction enzyme BsuMI component YdiS OS=Bacillus subtilis (strain 168) GN=ydiS PE=2 SV=1	-0.0828906	-0.247852
P96608	>sp|P96608|YDBM_BACSU Putative acyl-CoA dehydrogenase YdbM OS=Bacillus subtilis (strain 168) GN=ydbM PE=2 SV=1	-0.0826236	-0.135994
O32174	>sp|O32174|GCSH_BACSU Glycine cleavage system H protein OS=Bacillus subtilis (strain 168) GN=gcvH PE=1 SV=1	-0.0823693	-0.28776
P39839	>sp|P39839|YUXL_BACSU Uncharacterized peptidase YuxL OS=Bacillus subtilis (strain 168) GN=yuxL PE=3 SV=3	-0.0819497	-1.16139
P26900	>sp|P26900|ASPG1_BACSU L-asparaginase 1 OS=Bacillus subtilis (strain 168) GN=ansA PE=2 SV=1	-0.0818082	-0.000691202
P37470	>sp|P37470|PTH_BACSU Peptidyl-tRNA hydrolase OS=Bacillus subtilis (strain 168) GN=spoVC PE=3 SV=1	-0.0802052	-0.169171
O34788	>sp|O34788|BDHA_BACSU (R,R)-butanediol dehydrogenase OS=Bacillus subtilis (strain 168) GN=bdhA PE=3 SV=1	-0.0801518	0.0366721
P96579	>sp|P96579|YDAF_BACSU Putative ribosomal N-acetyltransferase YdaF OS=Bacillus subtilis (strain 168) GN=ydaF PE=1 SV=1	-0.0780285	0.0917684
O31767	>sp|O31767|YMFI_BACSU Uncharacterized oxidoreductase YmfI OS=Bacillus subtilis (strain 168) GN=ymfI PE=3 SV=2	-0.0773584	-0.327724
P53555	>sp|P53555|BIOK_BACSU L-Lysine-8-amino-7-oxononanoate aminotransferase OS=Bacillus subtilis (strain 168) GN=bioK PE=1 SV=1	-0.0773112	0.582298
P37556	>sp|P37556|YABN_BACSU Uncharacterized protein YabN OS=Bacillus subtilis (strain 168) GN=yabN PE=4 SV=1	-0.0745691	0.0734021
Q04805	>sp|Q04805|YMXG_BACSU Uncharacterized zinc protease YmxG OS=Bacillus subtilis (strain 168) GN=ymxG PE=3 SV=3	-0.0740237	-0.14629
P18158	>sp|P18158|GLPD_BACSU Aerobic glycerol-3-phosphate dehydrogenase OS=Bacillus subtilis (strain 168) GN=glpD PE=2 SV=2	-0.0702589	0.22668
Q06752	>sp|Q06752|SYC_BACSU Cysteine--tRNA ligase OS=Bacillus subtilis (strain 168) GN=cysS PE=1 SV=1	-0.0692128	-0.281765
P37465	>sp|P37465|SYM_BACSU Methionine--tRNA ligase OS=Bacillus subtilis (strain 168) GN=metG PE=3 SV=1	-0.0689222	0.0404996
P49941	>sp|P49941|GERKC_BACSU Spore germination protein KC OS=Bacillus subtilis (strain 168) GN=gerKC PE=3 SV=1	-0.067986	0.43126
P17620	>sp|P17620|RIBBA_BACSU Riboflavin biosynthesis protein RibBA OS=Bacillus subtilis (strain 168) GN=ribBA PE=3 SV=1	-0.0677051	0.386481
Q07428	>sp|Q07428|NRGB_BACSU Nitrogen regulatory PII-like protein OS=Bacillus subtilis (strain 168) GN=nrgB PE=2 SV=1	-0.0647297	0.278216
Q45063	>sp|Q45063|YNER_BACSU Uncharacterized protein YneR OS=Bacillus subtilis (strain 168) GN=yneR PE=3 SV=1	-0.0640757	2.47382
O31740	>sp|O31740|RIMM_BACSU Ribosome maturation factor RimM OS=Bacillus subtilis (strain 168) GN=rimM PE=3 SV=1	-0.0630051	0.432006
O05253	>sp|O05253|YUFO_BACSU Uncharacterized ABC transporter ATP-binding protein YufO OS=Bacillus subtilis (strain 168) GN=yufO PE=3 SV=1	-0.0623146	0.887817
O32099	>sp|O32099|BZRD_BACSU Benzil reductase ((S)-benzoin forming) OS=Bacillus subtilis (strain 168) GN=yueD PE=3 SV=1	-0.0618917	-0.266962
P45694	>sp|P45694|TKT_BACSU Transketolase OS=Bacillus subtilis (strain 168) GN=tkt PE=3 SV=2	-0.0615804	-0.0726174
P17585	>sp|P17585|AADK_BACSU Aminoglycoside 6-adenylyltransferase OS=Bacillus subtilis (strain 168) GN=aadK PE=1 SV=1	-0.0611629	0.0202944
O31601	>sp|O31601|YJBC_BACSU Putative acetyltransferase YjbC OS=Bacillus subtilis (strain 168) GN=yjbC PE=2 SV=2	-0.0596487	0.138379
P70962	>sp|P70962|RAPB_BACSU Response regulator aspartate phosphatase B OS=Bacillus subtilis (strain 168) GN=rapB PE=3 SV=1	-0.0579865	0.233239
O05392	>sp|O05392|RUVA_BACSU Holliday junction ATP-dependent DNA helicase RuvA OS=Bacillus subtilis (strain 168) GN=ruvA PE=3 SV=2	-0.0557526	0.0166696
O34633	>sp|O34633|YJLC_BACSU Uncharacterized protein YjlC OS=Bacillus subtilis (strain 168) GN=yjlC PE=2 SV=1	-0.0516415	2.44145
P54453	>sp|P54453|YQEH_BACSU Uncharacterized protein YqeH OS=Bacillus subtilis (strain 168) GN=yqeH PE=1 SV=1	-0.0509408	-0.154907
P46913	>sp|P46913|QCRC_BACSU Menaquinol-cytochrome c reductase cytochrome b/c subunit OS=Bacillus subtilis (strain 168) GN=qcrC PE=3 SV=1	-0.0475565	0.318916
P94548	>sp|P94548|FADR_BACSU Fatty acid metabolism regulator protein OS=Bacillus subtilis (strain 168) GN=fadR PE=1 SV=1	-0.0461152	-0.403806
P32732	>sp|P32732|TRUB_BACSU tRNA pseudouridine synthase B OS=Bacillus subtilis (strain 168) GN=truB PE=3 SV=2	-0.046073	-0.563272
P21474	>sp|P21474|RS16_BACSU 30S ribosomal protein S16 OS=Bacillus subtilis (strain 168) GN=rpsP PE=1 SV=3	-0.0441555	-0.489998
P49851	>sp|P49851|YKHA_BACSU Uncharacterized acyl-CoA thioester hydrolase YkhA OS=Bacillus subtilis (strain 168) GN=ykhA PE=3 SV=2	-0.0440266	0.704783
P37887	>sp|P37887|CYSK_BACSU Cysteine synthase OS=Bacillus subtilis (strain 168) GN=cysK PE=1 SV=3	-0.0422721	0.362541
P71017;P71017-2	>sp|P71017|GBSB_BACSU Alcohol dehydrogenase OS=Bacillus subtilis (strain 168) GN=gbsB PE=1 SV=2;>sp|P71017-2|GBSB_BACSU Isoform Short of Alcohol dehydrogenase OS=Bacillus subtilis (strain 168) GN=gbsB	-0.0417636	0.0375931
O32248	>sp|O32248|YVBK_BACSU Uncharacterized N-acetyltransferase YvbK OS=Bacillus subtilis (strain 168) GN=yvbK PE=1 SV=1	-0.0414701	-0.219796
P96666	>sp|P96666|YDEI_BACSU Uncharacterized protein YdeI OS=Bacillus subtilis (strain 168) GN=ydeI PE=4 SV=1	-0.0407453	-0.0701439
O32125	>sp|O32125|YUTF_BACSU Uncharacterized hydrolase YutF OS=Bacillus subtilis (strain 168) GN=yutF PE=1 SV=1	-0.0377139	-0.18968
P45865	>sp|P45865|CLSB_BACSU Minor cardiolipin synthase ClsB OS=Bacillus subtilis (strain 168) GN=clsB PE=1 SV=1	-0.0375642	0.393762
P54952	>sp|P54952|YXEM_BACSU Probable amino-acid-binding protein YxeM OS=Bacillus subtilis (strain 168) GN=yxeM PE=1 SV=1	-0.036162	1.46084
P96625	>sp|P96625|YDCH_BACSU Uncharacterized HTH-type transcriptional regulator YdcH OS=Bacillus subtilis (strain 168) GN=ydcH PE=4 SV=1	-0.0358022	0.831926
Q45477	>sp|Q45477|SYI_BACSU Isoleucine--tRNA ligase OS=Bacillus subtilis (strain 168) GN=ileS PE=3 SV=3	-0.030343	-0.0499392
P21475	>sp|P21475|RS18_BACSU 30S ribosomal protein S18 OS=Bacillus subtilis (strain 168) GN=rpsR PE=1 SV=3	-0.0302283	-0.494787
Q796Y8	>sp|Q796Y8|BCP_BACSU Putative peroxiredoxin YgaF OS=Bacillus subtilis (strain 168) GN=ygaF PE=3 SV=1	-0.0282822	-0.5479
P70947	>sp|P70947|YITU_BACSU Putative phosphatase YitU OS=Bacillus subtilis (strain 168) GN=yitU PE=3 SV=1	-0.0278023	0.636848
O31546	>sp|O31546|DUS2_BACSU Probable tRNA-dihydrouridine synthase 2 OS=Bacillus subtilis (strain 168) GN=dus2 PE=3 SV=1	-0.0276514	-0.416206
O32162	>sp|O32162|SUFB_BACSU FeS cluster assembly protein SufB OS=Bacillus subtilis (strain 168) GN=sufB PE=3 SV=1	-0.0265801	-0.224355
O32163	>sp|O32163|NIFU_BACSU NifU-like protein OS=Bacillus subtilis (strain 168) GN=nifU PE=1 SV=1	-0.0255927	0.0255597
P12875	>sp|P12875|RL14_BACSU 50S ribosomal protein L14 OS=Bacillus subtilis (strain 168) GN=rplN PE=3 SV=1	-0.02386	0.356701
O34752	>sp|O34752|LGT_BACSU Prolipoprotein diacylglyceryl transferase OS=Bacillus subtilis (strain 168) GN=lgt PE=1 SV=1	-0.0234087	-0.0817602
P30949	>sp|P30949|GSA_BACSU Glutamate-1-semialdehyde 2,1-aminomutase OS=Bacillus subtilis (strain 168) GN=hemL PE=1 SV=1	-0.022613	0.0326631
O35014	>sp|O35014|YKUI_BACSU Uncharacterized EAL-domain containing protein YkuI OS=Bacillus subtilis (strain 168) GN=ykuI PE=1 SV=1	-0.0215384	-0.0305618
P40746	>sp|P40746|TGL_BACSU Protein-glutamine gamma-glutamyltransferase OS=Bacillus subtilis (strain 168) GN=tgl PE=1 SV=2	-0.0213903	-0.00253594
P50863	>sp|P50863|SALA_BACSU Protein mrp homolog SalA OS=Bacillus subtilis (strain 168) GN=salA PE=2 SV=1	-0.0201456	0.10611
Q08432	>sp|Q08432|CBL_BACSU Cystathionine beta-lyase PatB OS=Bacillus subtilis (strain 168) GN=patB PE=1 SV=1	-0.0191587	0.238357
O34844	>sp|O34844|YODB_BACSU HTH-type transcriptional regulator YodB OS=Bacillus subtilis (strain 168) GN=yodB PE=2 SV=1	-0.0166526	-0.452852
Q45493	>sp|Q45493|RNJ1_BACSU Ribonuclease J 1 OS=Bacillus subtilis (strain 168) GN=rnjA PE=1 SV=1	-0.0138941	-0.0804841
P37872	>sp|P37872|YBXB_BACSU Uncharacterized protein YbxB OS=Bacillus subtilis (strain 168) GN=ybxB PE=3 SV=1	-0.0133621	1.41837
O31749	>sp|O31749|PYRH_BACSU Uridylate kinase OS=Bacillus subtilis (strain 168) GN=pyrH PE=1 SV=2	-0.0127825	-0.203822
O31581	>sp|O31581|YFHM_BACSU AB hydrolase superfamily protein YfhM OS=Bacillus subtilis (strain 168) GN=yfhM PE=3 SV=1	-0.0108516	-0.163351
O34651	>sp|O34651|HISX_BACSU Histidinol dehydrogenase OS=Bacillus subtilis (strain 168) GN=hisD PE=3 SV=1	-0.00956252	0.361756
P39648	>sp|P39648|LIPL_BACSU Octanoyl-[GcvH]:protein N-octanoyltransferase OS=Bacillus subtilis (strain 168) GN=lipL PE=1 SV=1	-0.00881495	1.22075
P37808	>sp|P37808|ATPA_BACSU ATP synthase subunit alpha OS=Bacillus subtilis (strain 168) GN=atpA PE=1 SV=3	-0.00830019	-0.0260942
O34726	>sp|O34726|YFLS_BACSU Putative malate transporter YflS OS=Bacillus subtilis (strain 168) GN=yflS PE=2 SV=1	-0.00826199	0.137896
P94507	>sp|P94507|UPPP_BACSU Undecaprenyl-diphosphatase OS=Bacillus subtilis (strain 168) GN=uppP PE=3 SV=2	-0.00708746	-0.150566
P55184	>sp|P55184|YXJL_BACSU Uncharacterized transcriptional regulatory protein YxjL OS=Bacillus subtilis (strain 168) GN=yxjL PE=3 SV=2	-0.00678425	-0.669544
P17921	>sp|P17921|SYFA_BACSU Phenylalanine--tRNA ligase alpha subunit OS=Bacillus subtilis (strain 168) GN=pheS PE=3 SV=2	-0.00632953	0.162343
P54556	>sp|P54556|COAA_BACSU Pantothenate kinase OS=Bacillus subtilis (strain 168) GN=coaA PE=3 SV=2	-0.00441138	-0.116363
P54569	>sp|P54569|YQKF_BACSU Uncharacterized oxidoreductase YqkF OS=Bacillus subtilis (strain 168) GN=yqkF PE=3 SV=1	-0.00363036	0.181469
P12011	>sp|P12011|GNTK_BACSU Gluconokinase OS=Bacillus subtilis (strain 168) GN=gntK PE=3 SV=1	-0.00343385	-0.00192195
P54460	>sp|P54460|PRMA_BACSU Ribosomal protein L11 methyltransferase OS=Bacillus subtilis (strain 168) GN=prmA PE=3 SV=2	-0.00281969	-0.120043
P96612	>sp|P96612|DDL_BACSU D-alanine--D-alanine ligase OS=Bacillus subtilis (strain 168) GN=ddl PE=3 SV=1	-0.00233182	0.0378184
Q45600	>sp|Q45600|YYDB_BACSU Uncharacterized metallophosphoesterase-like protein YydB OS=Bacillus subtilis (strain 168) GN=yydB PE=3 SV=1	-0.00191694	-0.336868
P12040	>sp|P12040|PUR3_BACSU Phosphoribosylglycinamide formyltransferase OS=Bacillus subtilis (strain 168) GN=purN PE=3 SV=2	-0.00121065	0.360631
Q9KWZ1	>sp|Q9KWZ1|NADA_BACSU Quinolinate synthase A OS=Bacillus subtilis (strain 168) GN=nadA PE=3 SV=2	0.00205929	6.58359
O34932	>sp|O34932|COAE_BACSU Dephospho-CoA kinase OS=Bacillus subtilis (strain 168) GN=coaE PE=3 SV=1	0.00292145	-0.0452333
P22322	>sp|P22322|GPR_BACSU Germination protease OS=Bacillus subtilis (strain 168) GN=gpr PE=1 SV=1	0.00313307	-0.762278
O34641	>sp|O34641|YTRB_BACSU ABC transporter ATP-binding protein YtrB OS=Bacillus subtilis (strain 168) GN=ytrB PE=2 SV=1	0.00432194	0.783552
O35020	>sp|O35020|MNMA_BACSU tRNA-specific 2-thiouridylase MnmA OS=Bacillus subtilis (strain 168) GN=mnmA PE=3 SV=4	0.00597518	0.0529061
Q03522	>sp|Q03522|MURD_BACSU UDP-N-acetylmuramoylalanine--D-glutamate ligase OS=Bacillus subtilis (strain 168) GN=murD PE=3 SV=1	0.00721078	-0.185166
P51785	>sp|P51785|ILVD_BACSU Dihydroxy-acid dehydratase OS=Bacillus subtilis (strain 168) GN=ilvD PE=1 SV=4	0.00856847	0.0661218
P94504	>sp|P94504|YVRH_BACSU Transcriptional regulatory protein YvrH OS=Bacillus subtilis (strain 168) GN=yvrH PE=3 SV=4	0.00981482	0.0230047
P94544	>sp|P94544|POLX_BACSU DNA polymerase/3-5 exonuclease PolX OS=Bacillus subtilis (strain 168) GN=polX PE=1 SV=1	0.0108763	0.157647
P39645	>sp|P39645|YWFI_BACSU UPF0447 protein YwfI OS=Bacillus subtilis (strain 168) GN=ywfI PE=3 SV=1	0.0120528	-0.279857
P45864	>sp|P45864|UVSE_BACSU UV DNA damage endonuclease OS=Bacillus subtilis (strain 168) GN=uvsE PE=3 SV=1	0.0141678	0.429992
O31714	>sp|O31714|K1PF_BACSU 1-phosphofructokinase OS=Bacillus subtilis (strain 168) GN=fruK PE=3 SV=1	0.0142607	0.373235
P08164	>sp|P08164|NADE_BACSU NH(3)-dependent NAD(+) synthetase OS=Bacillus subtilis (strain 168) GN=nadE PE=1 SV=5	0.0176722	0.144934
O06965	>sp|O06965|YVCA_BACSU Putative lipoprotein YvcA OS=Bacillus subtilis (strain 168) GN=yvcA PE=2 SV=2	0.0193217	0.0223541
P39760	>sp|P39760|KTRC_BACSU Ktr system potassium uptake protein C OS=Bacillus subtilis (strain 168) GN=ktrC PE=3 SV=1	0.0227087	0.505596
P37502	>sp|P37502|YYBB_BACSU Uncharacterized protein YybB OS=Bacillus subtilis (strain 168) GN=yybB PE=4 SV=1	0.0257992	-0.0263536
P42412	>sp|P42412|IOLA_BACSU Methylmalonate semialdehyde dehydrogenase [acylating] OS=Bacillus subtilis (strain 168) GN=iolA PE=1 SV=1	0.0261205	0.23942
O06974	>sp|O06974|YVCK_BACSU UPF0052 protein YvcK OS=Bacillus subtilis (strain 168) GN=yvcK PE=3 SV=1	0.0275482	0.458187
P42403	>sp|P42403|BGLC_BACSU Aryl-phospho-beta-D-glucosidase BglC OS=Bacillus subtilis (strain 168) GN=bglC PE=1 SV=1	0.0296346	-0.0206049
O07598	>sp|O07598|YHAA_BACSU Putative amidohydrolase YhaA OS=Bacillus subtilis (strain 168) GN=yhaA PE=3 SV=3	0.0310663	0.484939
O34499	>sp|O34499|6PGL_BACSU 6-phosphogluconolactonase OS=Bacillus subtilis (strain 168) GN=pgl PE=1 SV=1	0.0314881	-0.685704
P46920	>sp|P46920|OPUAA_BACSU Glycine betaine transport ATP-binding protein OpuAA OS=Bacillus subtilis (strain 168) GN=opuAA PE=1 SV=3	0.0316188	0.420979
P50620	>sp|P50620|RIR1_BACSU Ribonucleoside-diphosphate reductase subunit alpha OS=Bacillus subtilis (strain 168) GN=nrdE PE=3 SV=1	0.0353865	0.37395
O05515	>sp|O05515|YDIB_BACSU UPF0079 ATP-binding protein YdiB OS=Bacillus subtilis (strain 168) GN=ydiB PE=1 SV=1	0.036154	-0.198319
O34528	>sp|O34528|YRVN_BACSU Uncharacterized AAA domain-containing protein YrvN OS=Bacillus subtilis (strain 168) GN=yrvN PE=3 SV=1	0.0365633	1.0268
O31743	>sp|O31743|RBGA_BACSU Ribosome biogenesis GTPase A OS=Bacillus subtilis (strain 168) GN=rbgA PE=1 SV=1	0.0374667	-0.231739
P49787	>sp|P49787|ACCC1_BACSU Biotin carboxylase 1 OS=Bacillus subtilis (strain 168) GN=accC1 PE=3 SV=3	0.0411714	-0.412588
P37527	>sp|P37527|PDXS_BACSU Pyridoxal biosynthesis lyase PdxS OS=Bacillus subtilis (strain 168) GN=pdxS PE=1 SV=3	0.0416738	0.111877
Q795M6	>sp|Q795M6|YUGH_BACSU Putative aminotransferase YugH OS=Bacillus subtilis (strain 168) GN=yugH PE=3 SV=1	0.0417506	-0.0349818
Q795R8	>sp|Q795R8|YTFP_BACSU Uncharacterized protein YtfP OS=Bacillus subtilis (strain 168) GN=ytfP PE=4 SV=2	0.0423554	-0.0552903
O32164	>sp|O32164|CSD_BACSU Probable cysteine desulfurase OS=Bacillus subtilis (strain 168) GN=csd PE=3 SV=1	0.0439447	0.460307
Q45498	>sp|Q45498|YKTB_BACSU UPF0637 protein YktB OS=Bacillus subtilis (strain 168) GN=yktB PE=1 SV=1	0.0439683	0.0713679
P38491	>sp|P38491|YPFA_BACSU Uncharacterized protein YpfA OS=Bacillus subtilis (strain 168) GN=ypfA PE=4 SV=1	0.0454347	0.360513
O07523	>sp|O07523|YHAP_BACSU Uncharacterized protein YhaP OS=Bacillus subtilis (strain 168) GN=yhaP PE=1 SV=2	0.0465383	0.18777
P12874	>sp|P12874|RS17_BACSU 30S ribosomal protein S17 OS=Bacillus subtilis (strain 168) GN=rpsQ PE=1 SV=3	0.047014	-0.678388
P54604	>sp|P54604|YHCT_BACSU Uncharacterized RNA pseudouridine synthase YhcT OS=Bacillus subtilis (strain 168) GN=yhcT PE=3 SV=2	0.0481382	0.151326
P70974	>sp|P70974|RL13_BACSU 50S ribosomal protein L13 OS=Bacillus subtilis (strain 168) GN=rplM PE=1 SV=2	0.0487533	-0.167938
P71031	>sp|P71031|SSPO_BACSU Small, acid-soluble spore protein O OS=Bacillus subtilis (strain 168) GN=sspO PE=1 SV=3	0.0493298	-1.12674
P54465	>sp|P54465|YQEZ_BACSU Uncharacterized protein YqeZ OS=Bacillus subtilis (strain 168) GN=yqeZ PE=4 SV=1	0.0496197	0.757032
P18256	>sp|P18256|SYT2_BACSU Threonine--tRNA ligase 2 OS=Bacillus subtilis (strain 168) GN=thrZ PE=2 SV=2	0.0527956	0.422086
P39605	>sp|P39605|NFRA1_BACSU FMN reductase (NADPH) OS=Bacillus subtilis (strain 168) GN=nfrA1 PE=1 SV=1	0.0529512	0.886134
P39773	>sp|P39773|GPMI_BACSU 2,3-bisphosphoglycerate-independent phosphoglycerate mutase OS=Bacillus subtilis (strain 168) GN=gpmI PE=1 SV=4	0.0530776	-0.101964
P54456	>sp|P54456|YQEK_BACSU Uncharacterized protein YqeK OS=Bacillus subtilis (strain 168) GN=yqeK PE=4 SV=1	0.0531379	0.198768
P20429	>sp|P20429|RPOA_BACSU DNA-directed RNA polymerase subunit alpha OS=Bacillus subtilis (strain 168) GN=rpoA PE=1 SV=1	0.0589767	-0.0214429
P94569	>sp|P94569|YSOA_BACSU TPR repeat-containing protein YsoA OS=Bacillus subtilis (strain 168) GN=ysoA PE=4 SV=2	0.0596881	0.441459
P21656	>sp|P21656|SYW_BACSU Tryptophan--tRNA ligase OS=Bacillus subtilis (strain 168) GN=trpS PE=1 SV=2	0.0604089	0.0955735
O32167	>sp|O32167|METQ_BACSU Methionine-binding lipoprotein MetQ OS=Bacillus subtilis (strain 168) GN=metQ PE=1 SV=1	0.0655294	0.355726
O32158	>sp|O32158|YURQ_BACSU Uncharacterized protein YurQ OS=Bacillus subtilis (strain 168) GN=yurQ PE=4 SV=1	0.0667033	0.27301
P42411	>sp|P42411|RSBT_BACSU Serine/threonine-protein kinase RsbT OS=Bacillus subtilis (strain 168) GN=rsbT PE=1 SV=1	0.0672377	-0.0158109
P20458	>sp|P20458|IF1_BACSU Translation initiation factor IF-1 OS=Bacillus subtilis (strain 168) GN=infA PE=1 SV=2	0.0688409	-0.341585
P52996	>sp|P52996|PANB_BACSU 3-methyl-2-oxobutanoate hydroxymethyltransferase OS=Bacillus subtilis (strain 168) GN=panB PE=3 SV=1	0.0690916	0.27731
P54430	>sp|P54430|YRKC_BACSU Uncharacterized protein YrkC OS=Bacillus subtilis (strain 168) GN=yrkC PE=4 SV=1	0.0692059	0.0432107
P31104	>sp|P31104|AROC_BACSU Chorismate synthase OS=Bacillus subtilis (strain 168) GN=aroF PE=1 SV=3	0.0692078	-0.628248
P94360;O32151	>sp|P94360|MSMX_BACSU Maltodextrin import ATP-binding protein MsmX OS=Bacillus subtilis (strain 168) GN=msmX PE=3 SV=1	0.069311	0.263369
O31541	>sp|O31541|YETL_BACSU Uncharacterized HTH-type transcriptional regulator YetL OS=Bacillus subtilis (strain 168) GN=yetL PE=4 SV=1	0.070374	0.454461
O34942	>sp|O34942|RECG_BACSU ATP-dependent DNA helicase RecG OS=Bacillus subtilis (strain 168) GN=recG PE=3 SV=1	0.0704275	1.0833
P39912	>sp|P39912|AROG_BACSU Protein AroA(G) OS=Bacillus subtilis (strain 168) GN=aroA PE=1 SV=1	0.0711794	0.325188
O05268	>sp|O05268|FENR2_BACSU Ferredoxin--NADP reductase 2 OS=Bacillus subtilis (strain 168) GN=yumC PE=1 SV=2	0.0748642	-0.681677
P50733	>sp|P50733|YPBG_BACSU Uncharacterized protein YpbG OS=Bacillus subtilis (strain 168) GN=ypbG PE=4 SV=1	0.076561	0.0928546
P94368	>sp|P94368|NNRD_BACSU ADP-dependent (S)-NAD(P)H-hydrate dehydratase OS=Bacillus subtilis (strain 168) GN=nnrD PE=1 SV=1	0.0773816	-0.0576013
O34577	>sp|O34577|CYSC1_BACSU Probable adenylyl-sulfate kinase OS=Bacillus subtilis (strain 168) GN=cysC PE=2 SV=1	0.0788128	5.96663
O34592	>sp|O34592|YDJP_BACSU AB hydrolase superfamily protein YdjP OS=Bacillus subtilis (strain 168) GN=ydjP PE=2 SV=1	0.0834245	-0.357771
P54947	>sp|P54947|YXEH_BACSU Uncharacterized protein YxeH OS=Bacillus subtilis (strain 168) GN=yxeH PE=3 SV=1	0.0840904	1.09703
Q01464	>sp|Q01464|MIND_BACSU Septum site-determining protein MinD OS=Bacillus subtilis (strain 168) GN=minD PE=1 SV=1	0.0858027	0.505311
O31699	>sp|O31699|YKUV_BACSU Thiol-disulfide oxidoreductase YkuV OS=Bacillus subtilis (strain 168) GN=ykuV PE=1 SV=2	0.0885119	0.368257
P54380	>sp|P54380|SYGA_BACSU Glycine--tRNA ligase alpha subunit OS=Bacillus subtilis (strain 168) GN=glyQ PE=3 SV=1	0.0909497	0.0232228
P12048	>sp|P12048|PUR9_BACSU Bifunctional purine biosynthesis protein PurH OS=Bacillus subtilis (strain 168) GN=purH PE=3 SV=2	0.09229	0.450116
P54482	>sp|P54482|ISPG_BACSU 4-hydroxy-3-methylbut-2-en-1-yl diphosphate synthase OS=Bacillus subtilis (strain 168) GN=ispG PE=3 SV=1	0.0952583	0.560493
P39779;REV__P96600	>sp|P39779|CODY_BACSU GTP-sensing transcriptional pleiotropic repressor CodY OS=Bacillus subtilis (strain 168) GN=codY PE=1 SV=3	0.0969277	0.212809
O34459	>sp|O34459|HISZ_BACSU ATP phosphoribosyltransferase regulatory subunit OS=Bacillus subtilis (strain 168) GN=hisZ PE=3 SV=1	0.0978791	-0.0199557
P17865	>sp|P17865|FTSZ_BACSU Cell division protein FtsZ OS=Bacillus subtilis (strain 168) GN=ftsZ PE=1 SV=3	0.0985386	1.94609
P94366	>sp|P94366|CYDC_BACSU ATP-binding/permease protein CydC OS=Bacillus subtilis (strain 168) GN=cydC PE=3 SV=1	0.0988667	0.278704
P32436	>sp|P32436|DEGV_BACSU Protein DegV OS=Bacillus subtilis (strain 168) GN=degV PE=1 SV=2	0.0995428	-0.102472
P42100	>sp|P42100|GLXK_BACSU Glycerate kinase OS=Bacillus subtilis (strain 168) GN=glxK PE=3 SV=2	0.100352	0.172457
O34835	>sp|O34835|FAPR_BACSU Transcription factor FapR OS=Bacillus subtilis (strain 168) GN=fapR PE=1 SV=1	0.101329	0.512756
P37870	>sp|P37870|RPOB_BACSU DNA-directed RNA polymerase subunit beta OS=Bacillus subtilis (strain 168) GN=rpoB PE=1 SV=2	0.101484	0.106857
P37812	>sp|P37812|ATPE_BACSU ATP synthase epsilon chain OS=Bacillus subtilis (strain 168) GN=atpC PE=1 SV=1	0.101874	-0.426157
O34782	>sp|O34782|YVRD_BACSU Uncharacterized oxidoreductase YvrD OS=Bacillus subtilis (strain 168) GN=yvrD PE=3 SV=1	0.102406	0.504903
P70948	>sp|P70948|YITV_BACSU Putative esterase YitV OS=Bacillus subtilis (strain 168) GN=yitV PE=4 SV=2	0.103726	0.83566
O32215	>sp|O32215|HELD_BACSU Helicase IV OS=Bacillus subtilis (strain 168) GN=helD PE=1 SV=1	0.104075	0.336044
P54464	>sp|P54464|YQEY_BACSU Uncharacterized protein YqeY OS=Bacillus subtilis (strain 168) GN=yqeY PE=1 SV=1	0.105334	1.05415
O34508	>sp|O34508|AEEP_BACSU L-Ala-D/L-Glu epimerase OS=Bacillus subtilis (strain 168) GN=ykfB PE=1 SV=1	0.10735	-0.321191
P54454	>sp|P54454|YQEI_BACSU Probable RNA-binding protein YqeI OS=Bacillus subtilis (strain 168) GN=yqeI PE=4 SV=1	0.107371	0.29838
P28820	>sp|P28820|PABB_BACSU Para-aminobenzoate synthase component 1 OS=Bacillus subtilis (strain 168) GN=pabB PE=3 SV=1	0.113453	3.21273
P18255	>sp|P18255|SYT1_BACSU Threonine--tRNA ligase 1 OS=Bacillus subtilis (strain 168) GN=thrS PE=2 SV=1	0.113965	0.238303
P45872	>sp|P45872|RF1_BACSU Peptide chain release factor 1 OS=Bacillus subtilis (strain 168) GN=prfA PE=3 SV=1	0.11481	0.247446
P14802	>sp|P14802|YOXD_BACSU Uncharacterized oxidoreductase YoxD OS=Bacillus subtilis (strain 168) GN=yoxD PE=3 SV=2	0.115987	0.465025
O06491	>sp|O06491|GATA_BACSU Glutamyl-tRNA(Gln) amidotransferase subunit A OS=Bacillus subtilis (strain 168) GN=gatA PE=3 SV=3	0.116401	0.0159772
C0SPB8	>sp|C0SPB8|YVAV_BACSU Putative HTH-type transcriptional regulator YvaV OS=Bacillus subtilis (strain 168) GN=yvaV PE=4 SV=1	0.11658	0.00621326
P45947	>sp|P45947|ARSC_BACSU Protein ArsC OS=Bacillus subtilis (strain 168) GN=arsC PE=1 SV=1	0.1168	0.121233
O34525	>sp|O34525|SPPA_BACSU Putative signal peptide peptidase SppA OS=Bacillus subtilis (strain 168) GN=sppA PE=1 SV=1	0.117399	0.0380978
O34530	>sp|O34530|RSGA_BACSU Putative ribosome biogenesis GTPase RsgA OS=Bacillus subtilis (strain 168) GN=rsgA PE=1 SV=1	0.120185	0.0655871
O06012	>sp|O06012|ADHB_BACSU Uncharacterized zinc-type alcohol dehydrogenase-like protein AdhB OS=Bacillus subtilis (strain 168) GN=adhB PE=3 SV=2	0.121448	-0.158792
P19465	>sp|P19465|GCH1_BACSU GTP cyclohydrolase 1 OS=Bacillus subtilis (strain 168) GN=folE PE=1 SV=1	0.121859	0.0815488
Q45494	>sp|Q45494|YKRA_BACSU Putative phosphatase YkrA OS=Bacillus subtilis (strain 168) GN=ykrA PE=3 SV=1	0.123008	-0.667812
P37464	>sp|P37464|SYS_BACSU Serine--tRNA ligase OS=Bacillus subtilis (strain 168) GN=serS PE=3 SV=1	0.126901	0.0964533
O07615	>sp|O07615|YHFP_BACSU Putative quinone oxidoreductase YhfP OS=Bacillus subtilis (strain 168) GN=yhfP PE=1 SV=1	0.127423	0.178853
P39070	>sp|P39070|CLPQ_BACSU ATP-dependent protease subunit ClpQ OS=Bacillus subtilis (strain 168) GN=clpQ PE=1 SV=1	0.127549	0.99444
P37573	>sp|P37573|DISA_BACSU DNA integrity scanning protein DisA OS=Bacillus subtilis (strain 168) GN=disA PE=2 SV=1	0.1286	0.111817
Q02115	>sp|Q02115|LYAT_BACSU Transcriptional regulator LytR OS=Bacillus subtilis (strain 168) GN=lytR PE=1 SV=1	0.129207	0.129845
P42400	>sp|P42400|YCKB_BACSU Probable ABC transporter extracellular-binding protein YckB OS=Bacillus subtilis (strain 168) GN=yckB PE=1 SV=2	0.129382	0.54969
P37477	>sp|P37477|SYK_BACSU Lysine--tRNA ligase OS=Bacillus subtilis (strain 168) GN=lysS PE=3 SV=1	0.129928	0.117395
O30509	>sp|O30509|GATB_BACSU Aspartyl/glutamyl-tRNA(Asn/Gln) amidotransferase subunit B OS=Bacillus subtilis (strain 168) GN=gatB PE=1 SV=2	0.134211	0.102474
P22326	>sp|P22326|SYY1_BACSU Tyrosine--tRNA ligase 1 OS=Bacillus subtilis (strain 168) GN=tyrS1 PE=2 SV=2	0.139304	0.10651
P37566	>sp|P37566|YACD_BACSU Putative peptidyl-prolyl cis-trans isomerase YacD OS=Bacillus subtilis (strain 168) GN=yacD PE=4 SV=1	0.139526	0.221323
O34697	>sp|O34697|BCEA_BACSU Bacitracin export ATP-binding protein BceA OS=Bacillus subtilis (strain 168) GN=bceA PE=2 SV=1	0.1397	0.459405
Q45614	>sp|Q45614|YYCG_BACSU Sensor histidine kinase YycG OS=Bacillus subtilis (strain 168) GN=yycG PE=1 SV=1	0.140274	-0.0116201
O32213	>sp|O32213|CYSI_BACSU Sulfite reductase [NADPH] hemoprotein beta-component OS=Bacillus subtilis (strain 168) GN=cysI PE=1 SV=1	0.140513	-0.251767
P96616	>sp|P96616|YDBT_BACSU UPF0699 transmembrane protein YdbT OS=Bacillus subtilis (strain 168) GN=ydbT PE=3 SV=1	0.141891	-0.0888113
P54575	>sp|P54575|RIBC_BACSU Riboflavin biosynthesis protein RibC OS=Bacillus subtilis (strain 168) GN=ribC PE=3 SV=2	0.142519	0.0453799
P13267	>sp|P13267|DPO3_BACSU DNA polymerase III PolC-type OS=Bacillus subtilis (strain 168) GN=polC PE=1 SV=2	0.144033	2.85159
P32398	>sp|P32398|YHGD_BACSU Uncharacterized HTH-type transcriptional regulator YhgD OS=Bacillus subtilis (strain 168) GN=yhgD PE=4 SV=1	0.144564	0.0442985
P54717	>sp|P54717|GLVR_BACSU HTH-type transcriptional regulator GlvR OS=Bacillus subtilis (strain 168) GN=glvR PE=2 SV=1	0.145302	0.228393
O34903	>sp|O34903|YKOG_BACSU Uncharacterized transcriptional regulatory protein YkoG OS=Bacillus subtilis (strain 168) GN=ykoG PE=3 SV=1	0.147405	0.76286
O31564	>sp|O31564|YFIV_BACSU Uncharacterized HTH-type transcriptional regulator YfiV OS=Bacillus subtilis (strain 168) GN=yfiV PE=4 SV=1	0.149216	0.00742116
O34750	>sp|O34750|YFML_BACSU Putative ATP-dependent RNA helicase YfmL OS=Bacillus subtilis (strain 168) GN=yfmL PE=3 SV=1	0.149535	0.314199
Q02169	>sp|Q02169|MAF_BACSU Septum formation protein Maf OS=Bacillus subtilis (strain 168) GN=maf PE=1 SV=1	0.149987	0.488667
P50743	>sp|P50743|DER_BACSU GTPase Der OS=Bacillus subtilis (strain 168) GN=der PE=1 SV=1	0.15505	0.206326
O34921	>sp|O34921|YTOI_BACSU Uncharacterized protein YtoI OS=Bacillus subtilis (strain 168) GN=ytoI PE=4 SV=1	0.155995	0.997034
O34496	>sp|O34496|YTPQ_BACSU UPF0354 protein YtpQ OS=Bacillus subtilis (strain 168) GN=ytpQ PE=3 SV=1	0.156992	0.0387735
O07608	>sp|O07608|LPLJ_BACSU Lipoate-protein ligase LplJ OS=Bacillus subtilis (strain 168) GN=lplJ PE=1 SV=1	0.15851	0.0367152
P24141	>sp|P24141|OPPA_BACSU Oligopeptide-binding protein OppA OS=Bacillus subtilis (strain 168) GN=oppA PE=1 SV=1	0.160018	1.12926
P96693	>sp|P96693|MHQO_BACSU Putative ring-cleaving dioxygenase MhqO OS=Bacillus subtilis (strain 168) GN=mhqO PE=1 SV=1	0.160234	0.467461
O07939	>sp|O07939|YIST_BACSU Uncharacterized protein YisT OS=Bacillus subtilis (strain 168) GN=yisT PE=3 SV=1	0.161693	0.170425
P37942	>sp|P37942|ODB2_BACSU Lipoamide acyltransferase component of branched-chain alpha-keto acid dehydrogenase complex OS=Bacillus subtilis (strain 168) GN=bfmBB PE=3 SV=1	0.162658	0.0752721
P16450	>sp|P16450|GERD_BACSU Spore germination protein GerD OS=Bacillus subtilis (strain 168) GN=gerD PE=2 SV=1	0.16354	0.622304
O34398	>sp|O34398|YKOU_BACSU Probable ATP-dependent DNA ligase YkoU OS=Bacillus subtilis (strain 168) GN=ykoU PE=2 SV=1	0.164237	0.107004
P54491	>sp|P54491|YQGN_BACSU Uncharacterized protein YqgN OS=Bacillus subtilis (strain 168) GN=yqgN PE=1 SV=1	0.16509	0.0808708
P42199	>sp|P42199|TCYA_BACSU L-cystine-binding protein TcyA OS=Bacillus subtilis (strain 168) GN=tcyA PE=1 SV=3	0.165412	0.334649
Q45598	>sp|Q45598|YYDD_BACSU Uncharacterized protein YydD OS=Bacillus subtilis (strain 168) GN=yydD PE=4 SV=1	0.166064	-0.0568816
P54527	>sp|P54527|YQIK_BACSU Uncharacterized protein YqiK OS=Bacillus subtilis (strain 168) GN=yqiK PE=4 SV=2	0.167584	0.0328402
P25811	>sp|P25811|MNME_BACSU tRNA modification GTPase MnmE OS=Bacillus subtilis (strain 168) GN=mnmE PE=3 SV=1	0.171754	0.993365
O31754	>sp|O31754|RASP_BACSU Zinc metalloprotease RasP OS=Bacillus subtilis (strain 168) GN=rasP PE=1 SV=1	0.172284	0.56006
O34628	>sp|O34628|YVLB_BACSU Uncharacterized protein YvlB OS=Bacillus subtilis (strain 168) GN=yvlB PE=4 SV=1	0.173128	0.182397
P54509	>sp|P54509|YQHH_BACSU Uncharacterized ATP-dependent helicase YqhH OS=Bacillus subtilis (strain 168) GN=yqhH PE=3 SV=1	0.173317	-0.806126
O31858	>sp|O31858|YOJF_BACSU Uncharacterized protein YojF OS=Bacillus subtilis (strain 168) GN=yojF PE=1 SV=1	0.174189	0.510679
P37476	>sp|P37476|FTSH_BACSU ATP-dependent zinc metalloprotease FtsH OS=Bacillus subtilis (strain 168) GN=ftsH PE=1 SV=1	0.174328	0.657661
P31113	>sp|P31113|UBIE_BACSU Demethylmenaquinone methyltransferase OS=Bacillus subtilis (strain 168) GN=ubiE PE=1 SV=1	0.174743	-0.362754
P39123	>sp|P39123|PHSG_BACSU Glycogen phosphorylase OS=Bacillus subtilis (strain 168) GN=glgP PE=2 SV=1	0.175674	0.16031
P10725	>sp|P10725|ALR1_BACSU Alanine racemase 1 OS=Bacillus subtilis (strain 168) GN=alr1 PE=3 SV=2	0.1771	0.193188
O32264	>sp|O32264|TKRA_BACSU Probable 2-ketogluconate reductase OS=Bacillus subtilis (strain 168) GN=yvcT PE=3 SV=1	0.17902	0.462872
P17889;P17889-2	>sp|P17889|IF2_BACSU Translation initiation factor IF-2 OS=Bacillus subtilis (strain 168) GN=infB PE=3 SV=1;>sp|P17889-2|IF2_BACSU Isoform Beta of Translation initiation factor IF-2 OS=Bacillus subtilis (strain 168) GN=infB	0.18043	0.502465
P37877	>sp|P37877|ACKA_BACSU Acetate kinase OS=Bacillus subtilis (strain 168) GN=ackA PE=3 SV=1	0.180492	-0.137606
P54550	>sp|P54550|NAMA_BACSU NADPH dehydrogenase OS=Bacillus subtilis (strain 168) GN=namA PE=1 SV=3	0.182704	0.364936
Q04795;Q04795-2	>sp|Q04795|AK1_BACSU Aspartokinase 1 OS=Bacillus subtilis (strain 168) GN=dapG PE=3 SV=3;>sp|Q04795-2|AK1_BACSU Isoform Beta of Aspartokinase 1 OS=Bacillus subtilis (strain 168) GN=dapG	0.18639	0.397583
O31824	>sp|O31824|NRNB_BACSU Oligoribonuclease NrnB OS=Bacillus subtilis (strain 168) GN=nrnB PE=1 SV=1	0.186724	-0.693198
P37809	>sp|P37809|ATPB_BACSU ATP synthase subunit beta OS=Bacillus subtilis (strain 168) GN=atpD PE=1 SV=1	0.188489	0.300372
O34746	>sp|O34746|FABH1_BACSU 3-oxoacyl-[acyl-carrier-protein] synthase 3 protein 1 OS=Bacillus subtilis (strain 168) GN=fabHA PE=2 SV=1	0.189831	-0.0551679
Q08429	>sp|Q08429|KAPB_BACSU Kinase-associated lipoprotein B OS=Bacillus subtilis (strain 168) GN=kapB PE=1 SV=1	0.193617	0.0423606
P20668	>sp|P20668|GLTC_BACSU HTH-type transcriptional regulator GltC OS=Bacillus subtilis (strain 168) GN=gltC PE=1 SV=3	0.195158	0.142189
P96605;P54592	>sp|P96605|YDBJ_BACSU Uncharacterized ABC transporter ATP-binding protein YdbJ OS=Bacillus subtilis (strain 168) GN=ydbJ PE=3 SV=1	0.195575	0.860087
O35046	>sp|O35046|YOCD_BACSU Putative carboxypeptidase YocD OS=Bacillus subtilis (strain 168) GN=yocD PE=3 SV=1	0.196316	-0.370496
Q7WY61	>sp|Q7WY61|YRZL_BACSU UPF0297 protein YrzL OS=Bacillus subtilis (strain 168) GN=yrzL PE=3 SV=1	0.196584	2.25001
O34629	>sp|O34629|YERH_BACSU Uncharacterized lipoprotein YerH OS=Bacillus subtilis (strain 168) GN=yerH PE=4 SV=1	0.196996	-0.0500705
O05518	>sp|O05518|GCP_BACSU Probable tRNA threonylcarbamoyladenosine biosynthesis protein Gcp OS=Bacillus subtilis (strain 168) GN=gcp PE=1 SV=1	0.199191	0.0514628
P37940	>sp|P37940|ODBA_BACSU 2-oxoisovalerate dehydrogenase subunit alpha OS=Bacillus subtilis (strain 168) GN=bfmBAA PE=1 SV=1	0.199773	0.190235
O34634	>sp|O34634|RUVX_BACSU Putative Holliday junction resolvase OS=Bacillus subtilis (strain 168) GN=yrrK PE=1 SV=1	0.20056	0.426143
P13485	>sp|P13485|TAGF_BACSU CDP-glycerol:poly(glycerophosphate) glycerophosphotransferase OS=Bacillus subtilis (strain 168) GN=tagF PE=1 SV=1	0.200775	0.131898
P49853	>sp|P49853|YKJA_BACSU UPF0702 transmembrane protein YkjA OS=Bacillus subtilis (strain 168) GN=ykjA PE=3 SV=2	0.201316	0.634368
P39644	>sp|P39644|YWFH_BACSU Bacilysin biosynthesis oxidoreductase YwfH OS=Bacillus subtilis (strain 168) GN=ywfH PE=3 SV=1	0.201867	-0.307351
P54157	>sp|P54157|BCSA_BACSU Putative chalcone synthase OS=Bacillus subtilis (strain 168) GN=bcsA PE=3 SV=1	0.203079	0.279577
P37528	>sp|P37528|PDXT_BACSU Glutamine amidotransferase subunit PdxT OS=Bacillus subtilis (strain 168) GN=pdxT PE=1 SV=1	0.205761	-0.234642
P46323	>sp|P46323|CINA_BACSU Putative competence-damage inducible protein OS=Bacillus subtilis (strain 168) GN=cinA PE=3 SV=3	0.206271	0.0110862
P37474	>sp|P37474|MFD_BACSU Transcription-repair-coupling factor OS=Bacillus subtilis (strain 168) GN=mfd PE=3 SV=1	0.207728	0.289997
P17922	>sp|P17922|SYFB_BACSU Phenylalanine--tRNA ligase beta subunit OS=Bacillus subtilis (strain 168) GN=pheT PE=3 SV=2	0.208903	0.024167
O31501	>sp|O31501|SWRC_BACSU Swarming motility protein SwrC OS=Bacillus subtilis (strain 168) GN=swrC PE=1 SV=2	0.209396	0.889416
O34305	>sp|O34305|YTOQ_BACSU Uncharacterized protein YtoQ OS=Bacillus subtilis (strain 168) GN=ytoQ PE=4 SV=1	0.210994	0.508296
P46905	>sp|P46905|YCCK_BACSU Uncharacterized oxidoreductase YccK OS=Bacillus subtilis (strain 168) GN=yccK PE=3 SV=2	0.211465	0.0408984
P20692	>sp|P20692|TYRA_BACSU Prephenate dehydrogenase OS=Bacillus subtilis (strain 168) GN=tyrA PE=4 SV=2	0.213709	-0.41418
O32165	>sp|O32165|SUFD_BACSU FeS cluster assembly protein SufD OS=Bacillus subtilis (strain 168) GN=sufD PE=3 SV=1	0.213759	0.112063
P70970	>sp|P70970|ECFA2_BACSU Energy-coupling factor transporter ATP-binding protein EcfA 2 OS=Bacillus subtilis (strain 168) GN=ecfAB PE=3 SV=1	0.214964	-0.162742
P14577	>sp|P14577|RL16_BACSU 50S ribosomal protein L16 OS=Bacillus subtilis (strain 168) GN=rplP PE=3 SV=2	0.218216	0.970856
O34863	>sp|O34863|UVRA_BACSU UvrABC system protein A OS=Bacillus subtilis (strain 168) GN=uvrA PE=3 SV=1	0.218585	0.890284
Q03223	>sp|Q03223|RL31_BACSU 50S ribosomal protein L31 OS=Bacillus subtilis (strain 168) GN=rpmE PE=1 SV=1	0.220682	0.363953
O07548	>sp|O07548|YHEG_BACSU Uncharacterized protein YheG OS=Bacillus subtilis (strain 168) GN=yheG PE=4 SV=1	0.226316	-0.286926
O32223	>sp|O32223|YVAA_BACSU Uncharacterized oxidoreductase YvaA OS=Bacillus subtilis (strain 168) GN=yvaA PE=1 SV=1	0.227129	-0.263741
P54548	>sp|P54548|RNZ_BACSU Ribonuclease Z OS=Bacillus subtilis (strain 168) GN=rnz PE=1 SV=1	0.227301	0.158705
P94593	>sp|P94593|YWQA_BACSU Uncharacterized ATP-dependent helicase YwqA OS=Bacillus subtilis (strain 168) GN=ywqA PE=3 SV=2	0.227314	0.367908
O31503	>sp|O31503|RLMCD_BACSU 23S rRNA (uracil-C(5))-methyltransferase RlmCD OS=Bacillus subtilis (strain 168) GN=rlmCD PE=1 SV=1	0.227595	-0.0899702
P54455	>sp|P54455|NADD_BACSU Nicotinate-nucleotide adenylyltransferase OS=Bacillus subtilis (strain 168) GN=nadD PE=1 SV=1	0.227766	0.221673
P31103	>sp|P31103|NDK_BACSU Nucleoside diphosphate kinase OS=Bacillus subtilis (strain 168) GN=ndk PE=1 SV=3	0.229196	-0.12296
P21470	>sp|P21470|RS9_BACSU 30S ribosomal protein S9 OS=Bacillus subtilis (strain 168) GN=rpsI PE=1 SV=3	0.230554	0.179256
O05241;O07589	>sp|O05241|YUGS_BACSU UPF0053 protein YugS OS=Bacillus subtilis (strain 168) GN=yugS PE=3 SV=2	0.231081	-0.724052
P35136	>sp|P35136|SERA_BACSU D-3-phosphoglycerate dehydrogenase OS=Bacillus subtilis (strain 168) GN=serA PE=3 SV=3	0.232439	0.00470539
O31571	>sp|O31571|YFHC_BACSU Putative NAD(P)H nitroreductase YfhC OS=Bacillus subtilis (strain 168) GN=yfhC PE=3 SV=1	0.232865	-0.225374
P96741	>sp|P96741|YWTE_BACSU Uncharacterized protein YwtE OS=Bacillus subtilis (strain 168) GN=ywtE PE=3 SV=1	0.232943	-0.0241874
P37105	>sp|P37105|SRP54_BACSU Signal recognition particle protein OS=Bacillus subtilis (strain 168) GN=ffh PE=1 SV=1	0.233939	0.221213
P45708	>sp|P45708|YNEF_BACSU UPF0154 protein YneF OS=Bacillus subtilis (strain 168) GN=yneF PE=3 SV=1	0.234423	-0.231932
O31535	>sp|O31535|YETH_BACSU Uncharacterized protein YetH OS=Bacillus subtilis (strain 168) GN=yetH PE=4 SV=1	0.235761	-0.69446
P14951	>sp|P14951|UVRC_BACSU UvrABC system protein C OS=Bacillus subtilis (strain 168) GN=uvrC PE=3 SV=2	0.236703	0.5142
P35137	>sp|P35137|PPIB_BACSU Peptidyl-prolyl cis-trans isomerase B OS=Bacillus subtilis (strain 168) GN=ppiB PE=1 SV=1	0.237011	0.415726
P42312	>sp|P42312|NUPG_BACSU Purine nucleoside transport protein NupG OS=Bacillus subtilis (strain 168) GN=nupG PE=1 SV=2	0.237343	0.621357
P49849	>sp|P49849|MUTS_BACSU DNA mismatch repair protein MutS OS=Bacillus subtilis (strain 168) GN=mutS PE=3 SV=3	0.237616	0.334197
P80859	>sp|P80859|6PGD2_BACSU 6-phosphogluconate dehydrogenase, decarboxylating 2 OS=Bacillus subtilis (strain 168) GN=yqjI PE=1 SV=4	0.249478	-0.0370669
O32076	>sp|O32076|YUAG_BACSU Uncharacterized protein YuaG OS=Bacillus subtilis (strain 168) GN=yuaG PE=4 SV=1	0.250429	0.49073
O34468	>sp|O34468|YLBP_BACSU Uncharacterized N-acetyltransferase YlbP OS=Bacillus subtilis (strain 168) GN=ylbP PE=1 SV=2	0.251146	-0.555749
P17731	>sp|P17731|HIS8_BACSU Histidinol-phosphate aminotransferase OS=Bacillus subtilis (strain 168) GN=hisC PE=3 SV=3	0.254056	-0.246057
P37585	>sp|P37585|MURG_BACSU UDP-N-acetylglucosamine--N-acetylmuramyl-(pentapeptide) pyrophosphoryl-undecaprenol N-acetylglucosamine transferase OS=Bacillus subtilis (strain 168) GN=murG PE=3 SV=3	0.25457	-0.152762
P09124	>sp|P09124|G3P1_BACSU Glyceraldehyde-3-phosphate dehydrogenase 1 OS=Bacillus subtilis (strain 168) GN=gapA PE=1 SV=2	0.255717	0.2006
O07573	>sp|O07573|NSRR_BACSU HTH-type transcriptional regulator NsrR OS=Bacillus subtilis (strain 168) GN=nsrR PE=4 SV=1	0.25596	0.328618
P37561	>sp|P37561|YABS_BACSU Uncharacterized protein YabS OS=Bacillus subtilis (strain 168) GN=yabS PE=4 SV=1	0.256662	0.224076
P14193	>sp|P14193|KPRS_BACSU Ribose-phosphate pyrophosphokinase OS=Bacillus subtilis (strain 168) GN=prs PE=1 SV=1	0.256908	0.819653
P96711	>sp|P96711|ARAR_BACSU Arabinose metabolism transcriptional repressor OS=Bacillus subtilis (strain 168) GN=araR PE=1 SV=3	0.257464	0.349432
P37580	>sp|P37580|FHUD_BACSU Iron(3+)-hydroxamate-binding protein FhuD OS=Bacillus subtilis (strain 168) GN=fhuD PE=1 SV=1	0.260568	0.0350165
P39778	>sp|P39778|CLPY_BACSU ATP-dependent protease ATPase subunit ClpY OS=Bacillus subtilis (strain 168) GN=clpY PE=1 SV=1	0.264165	0.205805
P46337	>sp|P46337|IOLR_BACSU HTH-type transcriptional regulator IolR OS=Bacillus subtilis (strain 168) GN=iolR PE=4 SV=1	0.266459	0.297373
O34994	>sp|O34994|CCPN_BACSU Transcriptional repressor CcpN OS=Bacillus subtilis (strain 168) GN=ccpN PE=1 SV=1	0.266703	0.20235
O31560	>sp|O31560|YFIR_BACSU Uncharacterized HTH-type transcriptional regulator YfiR OS=Bacillus subtilis (strain 168) GN=yfiR PE=1 SV=1	0.267564	0.135734
P19672	>sp|P19672|YQXC_BACSU Putative rRNA methyltransferase YqxC OS=Bacillus subtilis (strain 168) GN=yqxC PE=3 SV=3	0.273689	0.346409
P21471	>sp|P21471|RS10_BACSU 30S ribosomal protein S10 OS=Bacillus subtilis (strain 168) GN=rpsJ PE=1 SV=4	0.276138	-0.505679
P32397	>sp|P32397|PPOX_BACSU Protoporphyrinogen oxidase OS=Bacillus subtilis (strain 168) GN=hemY PE=1 SV=1	0.277745	0.294712
O32129	>sp|O32129|LIPA_BACSU Lipoyl synthase OS=Bacillus subtilis (strain 168) GN=lipA PE=1 SV=2	0.281992	0.30067
P54521	>sp|P54521|EX7L_BACSU Exodeoxyribonuclease 7 large subunit OS=Bacillus subtilis (strain 168) GN=xseA PE=3 SV=2	0.282658	0.315927
O06975	>sp|O06975|WHIA_BACSU Putative sporulation transcription regulator WhiA OS=Bacillus subtilis (strain 168) GN=whiA PE=3 SV=1	0.282712	0.0660036
O07624	>sp|O07624|YWIB_BACSU Uncharacterized beta-barrel protein YwiB OS=Bacillus subtilis (strain 168) GN=ywiB PE=1 SV=1	0.282879	-0.13845
O34777	>sp|O34777|OHRR_BACSU Organic hydroperoxide resistance transcriptional regulator OS=Bacillus subtilis (strain 168) GN=ohrR PE=1 SV=1	0.284339	-0.00654454
P36945	>sp|P36945|RBSK_BACSU Ribokinase OS=Bacillus subtilis (strain 168) GN=rbsK PE=3 SV=2	0.285682	0.243259
P49778	>sp|P49778|EFP_BACSU Elongation factor P OS=Bacillus subtilis (strain 168) GN=efp PE=3 SV=2	0.286714	-0.511294
P12464	>sp|P12464|RPOE_BACSU DNA-directed RNA polymerase subunit delta OS=Bacillus subtilis (strain 168) GN=rpoE PE=1 SV=1	0.286931	1.57701
P13242	>sp|P13242|PYRG_BACSU CTP synthase OS=Bacillus subtilis (strain 168) GN=pyrG PE=3 SV=1	0.287017	0.216403
O34872	>sp|O34872|YTIB_BACSU Putative carbonic anhydrase YtiB OS=Bacillus subtilis (strain 168) GN=ytiB PE=3 SV=1	0.287536	0.364768
P37570	>sp|P37570|YACI_BACSU Putative ATP:guanido phosphotransferase YacI OS=Bacillus subtilis (strain 168) GN=yacI PE=3 SV=1	0.290476	-0.161363
P39814	>sp|P39814|TOP1_BACSU DNA topoisomerase 1 OS=Bacillus subtilis (strain 168) GN=topA PE=3 SV=1	0.290953	0.461052
O34659	>sp|O34659|YBBR_BACSU YbbR-like domain-containing protein YbbR OS=Bacillus subtilis (strain 168) GN=ybbR PE=4 SV=2	0.291295	0.25717
P23630	>sp|P23630|DCDA_BACSU Diaminopimelate decarboxylase OS=Bacillus subtilis (strain 168) GN=lysA PE=2 SV=5	0.291363	0.194582
Q9JMQ2	>sp|Q9JMQ2|PPAX_BACSU Pyrophosphatase PpaX OS=Bacillus subtilis (strain 168) GN=ppaX PE=1 SV=1	0.291945	-0.507799
P26497	>sp|P26497|SP0J_BACSU Stage 0 sporulation protein J OS=Bacillus subtilis (strain 168) GN=spo0J PE=3 SV=2	0.292198	0.342022
P42319	>sp|P42319|YXJH_BACSU Uncharacterized protein YxjH OS=Bacillus subtilis (strain 168) GN=yxjH PE=4 SV=4	0.299505	1.2843
P42972	>sp|P42972|YCSN_BACSU Uncharacterized oxidoreductase YcsN OS=Bacillus subtilis (strain 168) GN=ycsN PE=3 SV=1	0.300191	0.162095
O34569	>sp|O34569|YOAA_BACSU Uncharacterized N-acetyltransferase YoaA OS=Bacillus subtilis (strain 168) GN=yoaA PE=3 SV=2	0.300209	-0.082741
P94464	>sp|P94464|RSMB_BACSU Ribosomal RNA small subunit methyltransferase B OS=Bacillus subtilis (strain 168) GN=rsmB PE=3 SV=2	0.301305	0.323684
O07529	>sp|O07529|AZR_BACSU FMN-dependent NADPH-azoreductase OS=Bacillus subtilis (strain 168) GN=azr PE=1 SV=1	0.301625	0.405898
P49939	>sp|P49939|GERKA_BACSU Spore germination protein KA OS=Bacillus subtilis (strain 168) GN=gerKA PE=3 SV=2	0.302528	0.251824
Q06797	>sp|Q06797|RL1_BACSU 50S ribosomal protein L1 OS=Bacillus subtilis (strain 168) GN=rplA PE=3 SV=4	0.303004	0.254573
O31777	>sp|O31777|BIKB_BACSU Putative 8-amino-7-oxononanoate synthase/2-amino-3-ketobutyrate coenzyme A ligase OS=Bacillus subtilis (strain 168) GN=kbl PE=3 SV=1	0.305494	0.281943
P35149	>sp|P35149|SP4A_BACSU Stage IV sporulation protein A OS=Bacillus subtilis (strain 168) GN=spoIVA PE=1 SV=1	0.305757	0.566415
P42923	>sp|P42923|RL10_BACSU 50S ribosomal protein L10 OS=Bacillus subtilis (strain 168) GN=rplJ PE=1 SV=4	0.306815	0.298295
P54523	>sp|P54523|DXS_BACSU 1-deoxy-D-xylulose-5-phosphate synthase OS=Bacillus subtilis (strain 168) GN=dxs PE=3 SV=1	0.307332	-0.147841
O34442	>sp|O34442|MGTE_BACSU Magnesium transporter MgtE OS=Bacillus subtilis (strain 168) GN=mgtE PE=3 SV=1	0.30893	2.01561
P51835	>sp|P51835|FTSY_BACSU Signal recognition particle receptor FtsY OS=Bacillus subtilis (strain 168) GN=ftsY PE=1 SV=2	0.309	0.566963
P50840	>sp|P50840|YPSC_BACSU Putative RNA methyltransferase YpsC OS=Bacillus subtilis (strain 168) GN=ypsC PE=3 SV=1	0.310784	0.531699
P26380	>sp|P26380|PTFB_BACSU Fructose-specific phosphotransferase enzyme IIB component OS=Bacillus subtilis (strain 168) GN=levE PE=1 SV=1	0.31119	-0.432651
C0SPB0	>sp|C0SPB0|YTCI_BACSU Uncharacterized acyl--CoA ligase YtcI OS=Bacillus subtilis (strain 168) GN=ytcI PE=3 SV=1	0.31733	0.256181
O08394	>sp|O08394|CYPD_BACSU Probable bifunctional P-450/NADPH-P450 reductase 1 OS=Bacillus subtilis (strain 168) GN=cypD PE=3 SV=1	0.317867	-0.0257566
P80860	>sp|P80860|G6PI_BACSU Glucose-6-phosphate isomerase OS=Bacillus subtilis (strain 168) GN=pgi PE=1 SV=4	0.321014	0.192681
O34426	>sp|O34426|SPEH_BACSU S-adenosylmethionine decarboxylase proenzyme OS=Bacillus subtilis (strain 168) GN=speH PE=1 SV=2	0.322211	0.524607
P05653	>sp|P05653|GYRA_BACSU DNA gyrase subunit A OS=Bacillus subtilis (strain 168) GN=gyrA PE=3 SV=1	0.324391	0.238108
P80868	>sp|P80868|EFG_BACSU Elongation factor G OS=Bacillus subtilis (strain 168) GN=fusA PE=1 SV=3	0.325653	-0.0995572
P17904	>sp|P17904|RSBW_BACSU Serine-protein kinase RsbW OS=Bacillus subtilis (strain 168) GN=rsbW PE=1 SV=1	0.326495	-0.0900548
O31671	>sp|O31671|KIND_BACSU Sporulation kinase D OS=Bacillus subtilis (strain 168) GN=kinD PE=1 SV=1	0.328643	-0.0215631
P36949	>sp|P36949|RBSB_BACSU D-ribose-binding protein OS=Bacillus subtilis (strain 168) GN=rbsB PE=3 SV=2	0.328824	-0.153413
O05516	>sp|O05516|YDIC_BACSU Uncharacterized protein YdiC OS=Bacillus subtilis (strain 168) GN=ydiC PE=1 SV=1	0.329018	0.501399
Q07876	>sp|Q07876|RSMH_BACSU Ribosomal RNA small subunit methyltransferase H OS=Bacillus subtilis (strain 168) GN=rsmH PE=3 SV=2	0.329138	0.465785
P13484	>sp|P13484|TAGE_BACSU Probable poly(glycerol-phosphate) alpha-glucosyltransferase OS=Bacillus subtilis (strain 168) GN=tagE PE=1 SV=1	0.329906	0.545459
P37810	>sp|P37810|ATPG_BACSU ATP synthase gamma chain OS=Bacillus subtilis (strain 168) GN=atpG PE=1 SV=2	0.330808	0.358784
P28628	>sp|P28628|LEPS_BACSU Signal peptidase I S OS=Bacillus subtilis (strain 168) GN=sipS PE=1 SV=1	0.331538	0.155692
P71012	>sp|P71012|PTF3A_BACSU PTS system fructose-specific EIIABC component OS=Bacillus subtilis (strain 168) GN=fruA PE=1 SV=2	0.337118	0.372374
P07343	>sp|P07343|FUMC_BACSU Fumarate hydratase class II OS=Bacillus subtilis (strain 168) GN=fumC PE=3 SV=2	0.341469	1.08602
O31590	>sp|O31590|TRML_BACSU Putative tRNA (cytidine(34)-2-O)-methyltransferase OS=Bacillus subtilis (strain 168) GN=cspR PE=3 SV=2	0.345322	0.0440973
O31472	>sp|O31472|YCGE_BACSU Uncharacterized HTH-type transcriptional regulator YcgE OS=Bacillus subtilis (strain 168) GN=ycgE PE=4 SV=2	0.347037	0.214162
P18579	>sp|P18579|MURB_BACSU UDP-N-acetylenolpyruvoylglucosamine reductase OS=Bacillus subtilis (strain 168) GN=murB PE=3 SV=1	0.347124	0.285046
Q45538	>sp|Q45538|COTJC_BACSU Protein CotJC OS=Bacillus subtilis (strain 168) GN=cotJC PE=3 SV=1	0.34715	1.39467
P34956	>sp|P34956|QOX1_BACSU Quinol oxidase subunit 1 OS=Bacillus subtilis (strain 168) GN=qoxB PE=3 SV=1	0.349087	0.0668103
P46343	>sp|P46343|PHOL_BACSU PhoH-like protein OS=Bacillus subtilis (strain 168) GN=phoH PE=3 SV=3	0.350255	0.352644
O07622	>sp|O07622|YHFW_BACSU Putative Rieske 2Fe-2S iron-sulfur protein YhfW OS=Bacillus subtilis (strain 168) GN=yhfW PE=3 SV=1	0.353715	-0.113418
O31630	>sp|O31630|YJCH_BACSU Uncharacterized protein YjcH OS=Bacillus subtilis (strain 168) GN=yjcH PE=4 SV=1	0.355956	0.260843
O34806	>sp|O34806|YTFJ_BACSU Uncharacterized spore protein YtfJ OS=Bacillus subtilis (strain 168) GN=ytfJ PE=1 SV=1	0.356309	-0.0235629
P40924;REV__P54497	>sp|P40924|PGK_BACSU Phosphoglycerate kinase OS=Bacillus subtilis (strain 168) GN=pgk PE=1 SV=3	0.357061	-0.158094
P17631	>sp|P17631|DNAJ_BACSU Chaperone protein DnaJ OS=Bacillus subtilis (strain 168) GN=dnaJ PE=2 SV=3	0.357359	0.671766
P54377	>sp|P54377|GCSPB_BACSU Probable glycine dehydrogenase [decarboxylating] subunit 2 OS=Bacillus subtilis (strain 168) GN=gcvPB PE=3 SV=1	0.357554	-0.218786
P39571	>sp|P39571|GERBC_BACSU Spore germination protein B3 OS=Bacillus subtilis (strain 168) GN=gerBC PE=1 SV=1	0.357797	1.28572
O07542	>sp|O07542|YHEA_BACSU UPF0342 protein YheA OS=Bacillus subtilis (strain 168) GN=yheA PE=1 SV=1	0.358075	0.439099
P42297	>sp|P42297|YXIE_BACSU Universal stress protein YxiE OS=Bacillus subtilis (strain 168) GN=yxiE PE=3 SV=1	0.358207	-0.732068
C0SP94	>sp|C0SP94|YHFQ_BACSU Putative ABC transporter substrate-binding lipoprotein YhfQ OS=Bacillus subtilis (strain 168) GN=yhfQ PE=1 SV=1	0.358412	0.85274
P46336	>sp|P46336|IOLS_BACSU Protein IolS OS=Bacillus subtilis (strain 168) GN=iolS PE=1 SV=1	0.359318	-0.0115856
O34348	>sp|O34348|YFMC_BACSU Fe(3+)-citrate-binding protein YfmC OS=Bacillus subtilis (strain 168) GN=yfmC PE=2 SV=1	0.359804	0.486011
O34526	>sp|O34526|SYA_BACSU Alanine--tRNA ligase OS=Bacillus subtilis (strain 168) GN=alaS PE=3 SV=1	0.362166	0.158788
Q00777	>sp|Q00777|P5CR3_BACSU Pyrroline-5-carboxylate reductase 3 OS=Bacillus subtilis (strain 168) GN=proG PE=3 SV=2	0.363269	-0.0667275
P45913	>sp|P45913|YQAP_BACSU Uncharacterized protein YqaP OS=Bacillus subtilis (strain 168) GN=yqaP PE=4 SV=1	0.36437	0.375185
Q03224	>sp|Q03224|GLPX_BACSU Fructose-1,6-bisphosphatase class 2 OS=Bacillus subtilis (strain 168) GN=glpX PE=1 SV=1	0.36583	0.562116
P42095	>sp|P42095|RECO_BACSU DNA repair protein RecO OS=Bacillus subtilis (strain 168) GN=recO PE=1 SV=3	0.366186	0.879421
P54716	>sp|P54716|GLVA_BACSU Maltose-6-phosphate glucosidase OS=Bacillus subtilis (strain 168) GN=glvA PE=1 SV=1	0.366188	-0.197731
O06747	>sp|O06747|YITL_BACSU Uncharacterized protein YitL OS=Bacillus subtilis (strain 168) GN=yitL PE=4 SV=2	0.367161	0.730144
P37949	>sp|P37949|LEPA_BACSU Elongation factor 4 OS=Bacillus subtilis (strain 168) GN=lepA PE=3 SV=2	0.36769	0.444207
P37876	>sp|P37876|YTXK_BACSU Uncharacterized protein YtxK OS=Bacillus subtilis (strain 168) GN=ytxK PE=4 SV=2	0.368061	0.333809
P37944	>sp|P37944|AROK_BACSU Shikimate kinase OS=Bacillus subtilis (strain 168) GN=aroK PE=3 SV=2	0.368325	0.00376817
P42409	>sp|P42409|RSBRA_BACSU RsbT co-antagonist protein RsbRA OS=Bacillus subtilis (strain 168) GN=rsbRA PE=1 SV=1	0.368631	0.385462
P19994	>sp|P19994|AMPM1_BACSU Methionine aminopeptidase 1 OS=Bacillus subtilis (strain 168) GN=map PE=1 SV=1	0.369318	0.779105
O34424	>sp|O34424|YTEJ_BACSU Uncharacterized membrane protein YteJ OS=Bacillus subtilis (strain 168) GN=yteJ PE=4 SV=1	0.369633	-0.117834
P39074	>sp|P39074|BMRU_BACSU Putative lipid kinase BmrU OS=Bacillus subtilis (strain 168) GN=bmrU PE=1 SV=2	0.370598	0.22127
Q45589	>sp|Q45589|YBBP_BACSU Uncharacterized protein YbbP OS=Bacillus subtilis (strain 168) GN=ybbP PE=4 SV=3	0.37073	1.5494
C0H3S9	>sp|C0H3S9|YBZH_BACSU Uncharacterized HTH-type transcriptional regulator YbzH OS=Bacillus subtilis (strain 168) GN=ybzH PE=4 SV=1	0.370767	0.456906
P37252	>sp|P37252|ILVH_BACSU Acetolactate synthase small subunit OS=Bacillus subtilis (strain 168) GN=ilvH PE=3 SV=3	0.37215	0.311425
O34906;O31916	>sp|O34906|YOAM_BACSU UPF0361 protein YoaM OS=Bacillus subtilis (strain 168) GN=yoaM PE=3 SV=1	0.373734	0.140961
P80244	>sp|P80244|CLPP_BACSU ATP-dependent Clp protease proteolytic subunit OS=Bacillus subtilis (strain 168) GN=clpP PE=1 SV=3	0.374328	0.520126
O07584	>sp|O07584|PLSC_BACSU 1-acyl-sn-glycerol-3-phosphate acyltransferase OS=Bacillus subtilis (strain 168) GN=plsC PE=1 SV=1	0.374576	0.328451
O07513	>sp|O07513|HIT_BACSU Protein hit OS=Bacillus subtilis (strain 168) GN=hit PE=1 SV=1	0.374616	-0.185585
P16304	>sp|P16304|KAD_BACSU Adenylate kinase OS=Bacillus subtilis (strain 168) GN=adk PE=1 SV=2	0.376537	0.262304
O05240	>sp|O05240|YUGK_BACSU Probable NADH-dependent butanol dehydrogenase 2 OS=Bacillus subtilis (strain 168) GN=yugK PE=3 SV=1	0.377937	7.00984e-05
P39071	>sp|P39071|DHBA_BACSU 2,3-dihydro-2,3-dihydroxybenzoate dehydrogenase OS=Bacillus subtilis (strain 168) GN=dhbA PE=1 SV=3	0.37844	0.385866
O32078	>sp|O32078|YUAE_BACSU Uncharacterized protein YuaE OS=Bacillus subtilis (strain 168) GN=yuaE PE=4 SV=1	0.378667	0.648855
P54517	>sp|P54517|AROQ_BACSU 3-dehydroquinate dehydratase OS=Bacillus subtilis (strain 168) GN=yqhS PE=1 SV=1	0.381069	0.742431
P94391	>sp|P94391|ROCA2_BACSU 1-pyrroline-5-carboxylate dehydrogenase 2 OS=Bacillus subtilis (strain 168) GN=ycgN PE=3 SV=2	0.382155	-0.128791
P54543	>sp|P54543|YQJF_BACSU Uncharacterized protein YqjF OS=Bacillus subtilis (strain 168) GN=yqjF PE=4 SV=3	0.385047	-0.566914
O07631	>sp|O07631|TYPA_BACSU GTP-binding protein TypA/BipA homolog OS=Bacillus subtilis (strain 168) GN=typA PE=3 SV=1	0.388925	0.216608
P37531	>sp|P37531|YAAH_BACSU Spore germination protein YaaH OS=Bacillus subtilis (strain 168) GN=yaaH PE=2 SV=1	0.389034	0.706492
O31545	>sp|O31545|YFJO_BACSU Uncharacterized RNA methyltransferase YfjO OS=Bacillus subtilis (strain 168) GN=yfjO PE=3 SV=1	0.390892	0.196601
Q7WY76	>sp|Q7WY76|YEZE_BACSU Uncharacterized HTH-type transcriptional regulator YezE OS=Bacillus subtilis (strain 168) GN=yezE PE=4 SV=1	0.393031	0.445044
P54458	>sp|P54458|YQEM_BACSU Putative methyltransferase YqeM OS=Bacillus subtilis (strain 168) GN=yqeM PE=3 SV=1	0.394181	0.586593
P39766	>sp|P39766|PYRP_BACSU Uracil permease OS=Bacillus subtilis (strain 168) GN=pyrP PE=1 SV=2	0.396106	2.18949
O34979	>sp|O34979|YVRO_BACSU Uncharacterized ABC transporter ATP-binding protein YvrO OS=Bacillus subtilis (strain 168) GN=yvrO PE=3 SV=2	0.396635	-0.00414748
P54448	>sp|P54448|YQEC_BACSU Putative 6-phosphogluconate dehydrogenase YqeC OS=Bacillus subtilis (strain 168) GN=yqeC PE=3 SV=1	0.396748	0.7468
P54439	>sp|P54439|YRKL_BACSU Uncharacterized NAD(P)H oxidoreductase YrkL OS=Bacillus subtilis (strain 168) GN=yrkL PE=3 SV=2	0.397916	0.660495
O34689	>sp|O34689|MHQA_BACSU Putative ring-cleaving dioxygenase MhqA OS=Bacillus subtilis (strain 168) GN=mhqA PE=2 SV=1	0.399563	0.126342
O31441	>sp|O31441|YBYB_BACSU Uncharacterized protein YbyB OS=Bacillus subtilis (strain 168) GN=ybyB PE=4 SV=1	0.400044	0.0156376
P32393	>sp|P32393|COMEB_BACSU ComE operon protein 2 OS=Bacillus subtilis (strain 168) GN=comEB PE=3 SV=1	0.402085	0.201063
O34328	>sp|O34328|KGUA_BACSU Guanylate kinase OS=Bacillus subtilis (strain 168) GN=gmk PE=3 SV=2	0.403413	-0.507174
O34493	>sp|O34493|YTMA_BACSU Uncharacterized peptidase YtmA OS=Bacillus subtilis (strain 168) GN=ytmA PE=3 SV=1	0.411284	-0.0702253
O34784	>sp|O34784|YOBI_BACSU Uncharacterized membrane protein YobI OS=Bacillus subtilis (strain 168) GN=yobI PE=4 SV=1	0.41181	0.397834
P40747	>sp|P40747|YUXG_BACSU Uncharacterized oxidoreductase YuxG OS=Bacillus subtilis (strain 168) GN=yuxG PE=3 SV=2	0.416881	1.4211
P37537	>sp|P37537|KTHY_BACSU Thymidylate kinase OS=Bacillus subtilis (strain 168) GN=tmk PE=3 SV=2	0.417597	0.842068
O34595	>sp|O34595|THII_BACSU Probable tRNA sulfurtransferase OS=Bacillus subtilis (strain 168) GN=thiI PE=3 SV=2	0.417761	-0.454166
P30950	>sp|P30950|HEM2_BACSU Delta-aminolevulinic acid dehydratase OS=Bacillus subtilis (strain 168) GN=hemB PE=3 SV=1	0.417944	1.53741
O31854	>sp|O31854|YOJJ_BACSU Uncharacterized protein YojJ OS=Bacillus subtilis (strain 168) GN=yojJ PE=4 SV=3	0.420815	0.433687
O35028	>sp|O35028|YFKR_BACSU Putative spore germination protein YfkR OS=Bacillus subtilis (strain 168) GN=yfkR PE=3 SV=1	0.421468	0.288262
P40397	>sp|P40397|YHXC_BACSU Uncharacterized oxidoreductase YhxC OS=Bacillus subtilis (strain 168) GN=yhxC PE=3 SV=2	0.422866	0.0320684
O32091	>sp|O32091|PNCA_BACSU Uncharacterized isochorismatase family protein PncA OS=Bacillus subtilis (strain 168) GN=pncA PE=3 SV=1	0.425613	0.0741294
O35033	>sp|O35033|COABC_BACSU Probable coenzyme A biosynthesis bifunctional protein CoaBC OS=Bacillus subtilis (strain 168) GN=coaBC PE=3 SV=1	0.426395	0.857402
O06998	>sp|O06998|YVDQ_BACSU Uncharacterized protein YvdQ OS=Bacillus subtilis (strain 168) GN=yvdQ PE=4 SV=1	0.429133	-0.329474
O32269	>sp|O32269|TUAF_BACSU Teichuronic acid biosynthesis protein TuaF OS=Bacillus subtilis (strain 168) GN=tuaF PE=2 SV=1	0.42935	1.58708
O34454	>sp|O34454|YKAA_BACSU UPF0111 protein YkaA OS=Bacillus subtilis (strain 168) GN=ykaA PE=3 SV=1	0.432309	0.590374
P35163	>sp|P35163|RESD_BACSU Transcriptional regulatory protein ResD OS=Bacillus subtilis (strain 168) GN=resD PE=3 SV=2	0.433019	0.44989
P38050	>sp|P38050|PBPF_BACSU Penicillin-binding protein 1F OS=Bacillus subtilis (strain 168) GN=pbpF PE=2 SV=2	0.436672	0.324026
P54167	>sp|P54167|META_BACSU Homoserine O-succinyltransferase OS=Bacillus subtilis (strain 168) GN=metA PE=3 SV=3	0.439033	0.585418
P23970	>sp|P23970|MEND_BACSU 2-succinyl-5-enolpyruvyl-6-hydroxy-3-cyclohexene-1-carboxylate synthase OS=Bacillus subtilis (strain 168) GN=menD PE=1 SV=3	0.440242	-0.298215
O32214	>sp|O32214|CYSJ_BACSU Sulfite reductase [NADPH] flavoprotein alpha-component OS=Bacillus subtilis (strain 168) GN=cysJ PE=1 SV=1	0.440322	0.556944
O32187	>sp|O32187|YUSU_BACSU Uncharacterized protein YusU OS=Bacillus subtilis (strain 168) GN=yusU PE=4 SV=1	0.440874	0.502252
O05508	>sp|O05508|GMUD_BACSU 6-phospho-beta-glucosidase GmuD OS=Bacillus subtilis (strain 168) GN=gmuD PE=1 SV=1	0.443425	0.428572
P94490	>sp|P94490|XYLR_BACSU Xylose repressor OS=Bacillus subtilis (strain 168) GN=xylR PE=3 SV=3	0.443737	0.6342
P25972	>sp|P25972|PYRE_BACSU Orotate phosphoribosyltransferase OS=Bacillus subtilis (strain 168) GN=pyrE PE=3 SV=1	0.444151	0.393321
P37526	>sp|P37526|YAAC_BACSU Uncharacterized protein YaaC OS=Bacillus subtilis (strain 168) GN=yaaC PE=4 SV=1	0.444377	0.00494004
P46912	>sp|P46912|QCRB_BACSU Menaquinol-cytochrome c reductase cytochrome b subunit OS=Bacillus subtilis (strain 168) GN=qcrB PE=1 SV=1	0.447738	0.195052
O05509	>sp|O05509|GMUR_BACSU HTH-type transcriptional regulator GmuR OS=Bacillus subtilis (strain 168) GN=gmuR PE=1 SV=1	0.449023	0.549245
P50727	>sp|P50727|FER_BACSU Ferredoxin OS=Bacillus subtilis (strain 168) GN=fer PE=1 SV=2	0.449039	#NUM!
P71070	>sp|P71070|YUKC_BACSU Uncharacterized protein YukC OS=Bacillus subtilis (strain 168) GN=yukC PE=3 SV=1	0.449563	-0.181921
O34790	>sp|O34790|PCRB_BACSU Heptaprenylglyceryl phosphate synthase OS=Bacillus subtilis (strain 168) GN=pcrB PE=1 SV=1	0.452659	0.32665
O34529	>sp|O34529|K6PF_BACSU 6-phosphofructokinase OS=Bacillus subtilis (strain 168) GN=pfkA PE=1 SV=1	0.453175	-0.0191964
P39598	>sp|P39598|YWBO_BACSU Uncharacterized protein YwbO OS=Bacillus subtilis (strain 168) GN=ywbO PE=4 SV=1	0.454679	-0.253293
P40868	>sp|P40868|SP5AC_BACSU Stage V sporulation protein AC OS=Bacillus subtilis (strain 168) GN=spoVAC PE=4 SV=1	0.456151	0.854827
O32047	>sp|O32047|SECDF_BACSU Protein translocase subunit SecDF OS=Bacillus subtilis (strain 168) GN=secDF PE=1 SV=2	0.456383	0.835298
P71086	>sp|P71086|PERR_BACSU Peroxide operon regulator OS=Bacillus subtilis (strain 168) GN=perR PE=1 SV=1	0.45722	-0.534921
P54554	>sp|P54554|YQJQ_BACSU Uncharacterized oxidoreductase YqjQ OS=Bacillus subtilis (strain 168) GN=yqjQ PE=3 SV=1	0.460259	0.339627
P42980	>sp|P42980|MGSA_BACSU Methylglyoxal synthase OS=Bacillus subtilis (strain 168) GN=mgsA PE=3 SV=1	0.461324	-0.268379
P28822	>sp|P28822|DHPS_BACSU Dihydropteroate synthase OS=Bacillus subtilis (strain 168) GN=sul PE=3 SV=2	0.46217	3.14058
O34504	>sp|O34504|YCEB_BACSU Uncharacterized protein YceB OS=Bacillus subtilis (strain 168) GN=yceB PE=4 SV=2	0.462724	0.532382
O31429	>sp|O31429|SKFG_BACSU Uncharacterized protein SkfG OS=Bacillus subtilis (strain 168) GN=skfG PE=2 SV=2	0.462774	-0.0647677
P54475	>sp|P54475|CSHB_BACSU DEAD-box ATP-dependent RNA helicase CshB OS=Bacillus subtilis (strain 168) GN=cshB PE=1 SV=1	0.464741	1.29078
P54495	>sp|P54495|GLK_BACSU Glucokinase OS=Bacillus subtilis (strain 168) GN=glcK PE=1 SV=2	0.465027	-0.379097
O07611	>sp|O07611|YHFM_BACSU Uncharacterized protein YhfM OS=Bacillus subtilis (strain 168) GN=yhfM PE=4 SV=1	0.467901	0.395785
O34910	>sp|O34910|YOBT_BACSU Uncharacterized protein YobT OS=Bacillus subtilis (strain 168) GN=yobT PE=3 SV=1	0.46879	0.716703
P39575	>sp|P39575|GALT_BACSU Galactose-1-phosphate uridylyltransferase OS=Bacillus subtilis (strain 168) GN=galT PE=3 SV=2	0.469718	0.858325
O34762	>sp|O34762|OHRA_BACSU Organic hydroperoxide resistance protein OhrA OS=Bacillus subtilis (strain 168) GN=ohrA PE=2 SV=1	0.471884	0.43739
O31473	>sp|O31473|YCGI_BACSU Uncharacterized protein YcgI OS=Bacillus subtilis (strain 168) GN=ycgI PE=4 SV=4	0.474871	0.177054
P94431	>sp|P94431|YCNI_BACSU Uncharacterized protein YcnI OS=Bacillus subtilis (strain 168) GN=ycnI PE=2 SV=1	0.475821	0.680017
P55339	>sp|P55339|ECSA_BACSU ABC-type transporter ATP-binding protein EcsA OS=Bacillus subtilis (strain 168) GN=ecsA PE=1 SV=1	0.47648	0.905435
O32253	>sp|O32253|CGGR_BACSU Central glycolytic genes regulator OS=Bacillus subtilis (strain 168) GN=cggR PE=1 SV=1	0.47674	0.979666
P26901	>sp|P26901|CATA_BACSU Vegetative catalase OS=Bacillus subtilis (strain 168) GN=katA PE=1 SV=5	0.477041	0.269613
O31636	>sp|O31636|YJCN_BACSU Uncharacterized protein YjcN OS=Bacillus subtilis (strain 168) GN=yjcN PE=4 SV=1	0.479104	1.05549
P54459	>sp|P54459|YQEN_BACSU Uncharacterized protein YqeN OS=Bacillus subtilis (strain 168) GN=yqeN PE=4 SV=1	0.479192	0.748246
O34586	>sp|O34586|YLBC_BACSU Uncharacterized membrane protein YlbC OS=Bacillus subtilis (strain 168) GN=ylbC PE=4 SV=1	0.480716	0.432068
P39751	>sp|P39751|MBL_BACSU MreB-like protein OS=Bacillus subtilis (strain 168) GN=mbl PE=3 SV=1	0.48211	-0.705132
P37545	>sp|P37545|YABD_BACSU Uncharacterized deoxyribonuclease YabD OS=Bacillus subtilis (strain 168) GN=yabD PE=3 SV=1	0.482397	0.0315908
O32192	>sp|O32192|CSSR_BACSU Transcriptional regulatory protein CssR OS=Bacillus subtilis (strain 168) GN=cssR PE=1 SV=1	0.483048	0.852908
Q01463	>sp|Q01463|MINC_BACSU Septum site-determining protein MinC OS=Bacillus subtilis (strain 168) GN=minC PE=1 SV=1	0.483173	0.459701
O34527	>sp|O34527|CYMR_BACSU HTH-type transcriptional regulator CymR OS=Bacillus subtilis (strain 168) GN=cymR PE=1 SV=2	0.485867	0.796676
O34514	>sp|O34514|MENC_BACSU o-succinylbenzoate synthase OS=Bacillus subtilis (strain 168) GN=menC PE=1 SV=1	0.49095	-0.0433036
P16971	>sp|P16971|RECA_BACSU Protein RecA OS=Bacillus subtilis (strain 168) GN=recA PE=1 SV=2	0.491239	0.910892
O32039	>sp|O32039|SYH_BACSU Histidine--tRNA ligase OS=Bacillus subtilis (strain 168) GN=hisS PE=3 SV=1	0.492536	0.132569
O54408	>sp|O54408|RELA_BACSU GTP pyrophosphokinase OS=Bacillus subtilis (strain 168) GN=relA PE=3 SV=3	0.49322	0.736562
Q01465	>sp|Q01465|MREB_BACSU Rod shape-determining protein MreB OS=Bacillus subtilis (strain 168) GN=mreB PE=3 SV=3	0.494714	0.613406
P71018	>sp|P71018|PLSX_BACSU Phosphate acyltransferase OS=Bacillus subtilis (strain 168) GN=plsX PE=1 SV=2	0.495831	0.172228
O34667	>sp|O34667|LUXS_BACSU S-ribosylhomocysteine lyase OS=Bacillus subtilis (strain 168) GN=luxS PE=1 SV=1	0.496695	1.0234
O34505	>sp|O34505|YTHB_BACSU Putative cytochrome bd menaquinol oxidase subunit II OS=Bacillus subtilis (strain 168) GN=ythB PE=1 SV=1	0.498812	0.00429253
P71016	>sp|P71016|BETB_BACSU Betaine aldehyde dehydrogenase OS=Bacillus subtilis (strain 168) GN=gbsA PE=1 SV=1	0.498867	0.726591
P80866	>sp|P80866|V296_BACSU Vegetative protein 296 OS=Bacillus subtilis (strain 168) GN=yurY PE=1 SV=3	0.500958	0.207063
P20964	>sp|P20964|OBG_BACSU GTPase ObgE OS=Bacillus subtilis (strain 168) GN=obg PE=1 SV=1	0.502284	0.0347946
P12877	>sp|P12877|RL5_BACSU 50S ribosomal protein L5 OS=Bacillus subtilis (strain 168) GN=rplE PE=3 SV=1	0.502405	0.134813
O06746	>sp|O06746|YITK_BACSU UPF0234 protein yitk OS=Bacillus subtilis (strain 168) GN=yitK PE=3 SV=1	0.504046	0.889809
P54586	>sp|P54586|YHCB_BACSU Uncharacterized protein YhcB OS=Bacillus subtilis (strain 168) GN=yhcB PE=4 SV=1	0.505975	0.312909
O06475	>sp|O06475|YFMQ_BACSU Uncharacterized protein YfmQ OS=Bacillus subtilis (strain 168) GN=yfmQ PE=4 SV=1	0.506393	0.187987
P17894	>sp|P17894|RECN_BACSU DNA repair protein RecN OS=Bacillus subtilis (strain 168) GN=recN PE=3 SV=2	0.506411	0.630468
P19669	>sp|P19669|TAL_BACSU Transaldolase OS=Bacillus subtilis (strain 168) GN=tal PE=1 SV=4	0.507243	0.253755
P23789	>sp|P23789|XRE_BACSU HTH-type transcriptional regulator Xre OS=Bacillus subtilis (strain 168) GN=xre PE=1 SV=1	0.511915	0.251308
Q796Y5	>sp|Q796Y5|YGAK_BACSU Uncharacterized FAD-linked oxidoreductase YgaK OS=Bacillus subtilis (strain 168) GN=ygaK PE=3 SV=4	0.512535	1.33563
P37945	>sp|P37945|LON1_BACSU Lon protease 1 OS=Bacillus subtilis (strain 168) GN=lon1 PE=1 SV=1	0.513119	0.471948
P46898	>sp|P46898|RL6_BACSU 50S ribosomal protein L6 OS=Bacillus subtilis (strain 168) GN=rplF PE=3 SV=2	0.521761	-0.139271
P94494	>sp|P94494|ALR2_BACSU Alanine racemase 2 OS=Bacillus subtilis (strain 168) GN=alr2 PE=3 SV=1	0.52777	0.424147
P55872	>sp|P55872|IF3_BACSU Translation initiation factor IF-3 OS=Bacillus subtilis (strain 168) GN=infC PE=3 SV=3	0.531941	0.330487
P71088	>sp|P71088|SP0M_BACSU Sporulation-control protein spo0M OS=Bacillus subtilis (strain 168) GN=spo0M PE=1 SV=2	0.532059	1.01262
O31742	>sp|O31742|RL19_BACSU 50S ribosomal protein L19 OS=Bacillus subtilis (strain 168) GN=rplS PE=3 SV=2	0.53355	0.0758303
P24469	>sp|P24469|C550_BACSU Cytochrome c-550 OS=Bacillus subtilis (strain 168) GN=cccA PE=1 SV=1	0.533984	0.158126
P37468	>sp|P37468|RSMA_BACSU Ribosomal RNA small subunit methyltransferase A OS=Bacillus subtilis (strain 168) GN=rsmA PE=3 SV=1	0.534363	0.554499
P25995	>sp|P25995|PYRC_BACSU Dihydroorotase OS=Bacillus subtilis (strain 168) GN=pyrC PE=3 SV=2	0.536343	1.09513
P37437	>sp|P37437|RL9_BACSU 50S ribosomal protein L9 OS=Bacillus subtilis (strain 168) GN=rplI PE=3 SV=1	0.539303	0.361353
P54574	>sp|P54574|FUR_BACSU Ferric uptake regulation protein OS=Bacillus subtilis (strain 168) GN=fur PE=1 SV=2	0.54249	0.264352
Q45601	>sp|Q45601|RLMH_BACSU Ribosomal RNA large subunit methyltransferase H OS=Bacillus subtilis (strain 168) GN=rlmH PE=1 SV=1	0.543342	0.0973763
P94545	>sp|P94545|MUTS2_BACSU MutS2 protein OS=Bacillus subtilis (strain 168) GN=mutSB PE=3 SV=2	0.546138	0.208307
P25813	>sp|P25813|RSMG_BACSU Ribosomal RNA small subunit methyltransferase G OS=Bacillus subtilis (strain 168) GN=rsmG PE=1 SV=1	0.54871	0.50259
P37478	>sp|P37478|YYCF_BACSU Transcriptional regulatory protein YycF OS=Bacillus subtilis (strain 168) GN=yycF PE=1 SV=1	0.549888	0.226463
P51831	>sp|P51831|FABG_BACSU 3-oxoacyl-[acyl-carrier-protein] reductase FabG OS=Bacillus subtilis (strain 168) GN=fabG PE=3 SV=3	0.551638	0.219893
P54608	>sp|P54608|YHCX_BACSU UPF0012 hydrolase YhcX OS=Bacillus subtilis (strain 168) GN=yhcX PE=3 SV=2	0.552227	0.410682
P16616	>sp|P16616|HEM3_BACSU Porphobilinogen deaminase OS=Bacillus subtilis (strain 168) GN=hemC PE=3 SV=3	0.555297	0.619008
P54461	>sp|P54461|RSME_BACSU Ribosomal RNA small subunit methyltransferase E OS=Bacillus subtilis (strain 168) GN=rsmE PE=1 SV=1	0.5576	0.855283
P37551	>sp|P37551|PURR_BACSU Pur operon repressor OS=Bacillus subtilis (strain 168) GN=purR PE=1 SV=1	0.558524	1.09614
O07637	>sp|O07637|GLSA2_BACSU Glutaminase 2 OS=Bacillus subtilis (strain 168) GN=glsA2 PE=1 SV=1	0.559566	0.191358
P37871	>sp|P37871|RPOC_BACSU DNA-directed RNA polymerase subunit beta OS=Bacillus subtilis (strain 168) GN=rpoC PE=3 SV=4	0.56202	0.421012
P42924	>sp|P42924|RL23_BACSU 50S ribosomal protein L23 OS=Bacillus subtilis (strain 168) GN=rplW PE=3 SV=2	0.564863	0.194627
Q59192	>sp|Q59192|PARE_BACSU DNA topoisomerase 4 subunit B OS=Bacillus subtilis (strain 168) GN=parE PE=3 SV=2	0.565947	0.273632
P37941	>sp|P37941|ODBB_BACSU 2-oxoisovalerate dehydrogenase subunit beta OS=Bacillus subtilis (strain 168) GN=bfmBAB PE=1 SV=1	0.567958	0.305678
P54304	>sp|P54304|HEMN_BACSU Oxygen-independent coproporphyrinogen-III oxidase 1 OS=Bacillus subtilis (strain 168) GN=hemN PE=2 SV=3	0.570251	-0.160137
O35023	>sp|O35023|SODF_BACSU Probable superoxide dismutase [Fe] OS=Bacillus subtilis (strain 168) GN=sodF PE=3 SV=1	0.571739	0.736447
P54499	>sp|P54499|YQGV_BACSU UPF0045 protein YqgV OS=Bacillus subtilis (strain 168) GN=yqgV PE=3 SV=2	0.574982	0.727732
Q45480	>sp|Q45480|YLYB_BACSU Uncharacterized RNA pseudouridine synthase YlyB OS=Bacillus subtilis (strain 168) GN=ylyB PE=3 SV=3	0.575021	0.116293
P30300	>sp|P30300|GLPP_BACSU Glycerol uptake operon antiterminator regulatory protein OS=Bacillus subtilis (strain 168) GN=glpP PE=4 SV=1	0.576082	0.67924
P50842	>sp|P50842|KDUD_BACSU 2-dehydro-3-deoxy-D-gluconate 5-dehydrogenase OS=Bacillus subtilis (strain 168) GN=kduD PE=2 SV=1	0.579653	1.1495
P25994	>sp|P25994|CARB_BACSU Carbamoyl-phosphate synthase pyrimidine-specific large chain OS=Bacillus subtilis (strain 168) GN=pyrAB PE=3 SV=1	0.579748	5.97774
O05252	>sp|O05252|YUFN_BACSU Uncharacterized lipoprotein YufN OS=Bacillus subtilis (strain 168) GN=yufN PE=3 SV=2	0.58139	0.380148
P42413	>sp|P42413|IOLB_BACSU 5-deoxy-glucuronate isomerase OS=Bacillus subtilis (strain 168) GN=iolB PE=1 SV=2	0.584334	0.649733
O34484	>sp|O34484|AMPM2_BACSU Methionine aminopeptidase 2 OS=Bacillus subtilis (strain 168) GN=mapB PE=1 SV=1	0.586877	0.092561
P42958	>sp|P42958|TTUC_BACSU Probable tartrate dehydrogenase/decarboxylase OS=Bacillus subtilis (strain 168) GN=ycsA PE=3 SV=4	0.587207	0.666438
O34645	>sp|O34645|AGAL_BACSU Alpha-galactosidase OS=Bacillus subtilis (strain 168) GN=melA PE=3 SV=1	0.587795	0.803669
O34512	>sp|O34512|YFMM_BACSU Uncharacterized ABC transporter ATP-binding protein YfmM OS=Bacillus subtilis (strain 168) GN=yfmM PE=3 SV=2	0.58831	1.04639
Q01466	>sp|Q01466|MREC_BACSU Cell shape-determining protein MreC OS=Bacillus subtilis (strain 168) GN=mreC PE=1 SV=3	0.597117	0.539171
P28619	>sp|P28619|RNPH_BACSU Ribonuclease PH OS=Bacillus subtilis (strain 168) GN=rph PE=1 SV=1	0.597184	0.17556
O32224	>sp|O32224|AZOR2_BACSU FMN-dependent NADH-azoreductase 2 OS=Bacillus subtilis (strain 168) GN=azoR2 PE=1 SV=1	0.597517	-0.0835478
P71066	>sp|P71066|YVFG_BACSU Uncharacterized protein YvfG OS=Bacillus subtilis (strain 168) GN=yvfG PE=1 SV=1	0.611161	0.448793
P42963	>sp|P42963|YCSF_BACSU UPF0271 protein YcsF OS=Bacillus subtilis (strain 168) GN=ycsF PE=3 SV=4	0.612131	0.767503
P71079	>sp|P71079|FABL_BACSU Enoyl-[acyl-carrier-protein] reductase [NADPH] FabL OS=Bacillus subtilis (strain 168) GN=fabL PE=1 SV=1	0.6135	0.31082
O31713	>sp|O31713|FRUR_BACSU Uncharacterized HTH-type transcriptional regulator FruR OS=Bacillus subtilis (strain 168) GN=fruR PE=4 SV=1	0.616211	-0.0789766
P32729	>sp|P32729|YLXQ_BACSU Probable ribosomal protein YlxQ OS=Bacillus subtilis (strain 168) GN=rplGA PE=1 SV=1	0.61794	0.41106
O34814	>sp|O34814|FTSE_BACSU Cell division ATP-binding protein FtsE OS=Bacillus subtilis (strain 168) GN=ftsE PE=1 SV=1	0.626664	0.667314
P46922	>sp|P46922|OPUAC_BACSU Glycine betaine-binding protein OpuAC OS=Bacillus subtilis (strain 168) GN=opuAC PE=1 SV=1	0.630155	0.54662
O34934	>sp|O34934|PPNK2_BACSU Probable inorganic polyphosphate/ATP-NAD kinase 2 OS=Bacillus subtilis (strain 168) GN=ppnK2 PE=3 SV=1	0.631564	0.209413
O31457	>sp|O31457|YBFQ_BACSU UPF0176 protein YbfQ OS=Bacillus subtilis (strain 168) GN=ybfQ PE=3 SV=1	0.63219	2.76695
P54531	>sp|P54531|DHLE_BACSU Leucine dehydrogenase OS=Bacillus subtilis (strain 168) GN=yqiT PE=3 SV=1	0.632229	0.204185
Q06755	>sp|Q06755|ISPD_BACSU 2-C-methyl-D-erythritol 4-phosphate cytidylyltransferase OS=Bacillus subtilis (strain 168) GN=ispD PE=3 SV=2	0.63561	0.617663
O32218	>sp|O32218|BDBD_BACSU Disulfide bond formation protein D OS=Bacillus subtilis (strain 168) GN=bdbD PE=1 SV=1	0.635617	0.859148
O32090	>sp|O32090|PNCB_BACSU Nicotinate phosphoribosyltransferase OS=Bacillus subtilis (strain 168) GN=pncB PE=3 SV=1	0.639502	0.38285
O34705	>sp|O34705|PLBAC_BACSU Phospholipase YtpA OS=Bacillus subtilis (strain 168) GN=ytpA PE=1 SV=1	0.655699	0.11247
O34418	>sp|O34418|YFKI_BACSU Uncharacterized protein YfkI OS=Bacillus subtilis (strain 168) GN=yfkI PE=4 SV=1	0.66239	0.666046
P50740	>sp|P50740|IDI2_BACSU Isopentenyl-diphosphate delta-isomerase OS=Bacillus subtilis (strain 168) GN=fni PE=1 SV=2	0.663396	0.995578
O34443	>sp|O34443|APT_BACSU Adenine phosphoribosyltransferase OS=Bacillus subtilis (strain 168) GN=apt PE=3 SV=1	0.6666	0.136284
Q03523	>sp|Q03523|MURE_BACSU UDP-N-acetylmuramoyl-L-alanyl-D-glutamate--2,6-diaminopimelate ligase OS=Bacillus subtilis (strain 168) GN=murE PE=3 SV=1	0.66969	0.628495
P45867	>sp|P45867|ACDA_BACSU Acyl-CoA dehydrogenase OS=Bacillus subtilis (strain 168) GN=acdA PE=2 SV=1	0.669844	0.65426
O31726	>sp|O31726|YLMD_BACSU Laccase domain protein YlmD OS=Bacillus subtilis (strain 168) GN=ylmD PE=3 SV=1	0.672128	-0.366619
O06010	>sp|O06010|YRAD_BACSU Spore coat protein F-like protein YraD OS=Bacillus subtilis (strain 168) GN=yraD PE=3 SV=1	0.672399	-1.6088
P21467	>sp|P21467|RS5_BACSU 30S ribosomal protein S5 OS=Bacillus subtilis (strain 168) GN=rpsE PE=1 SV=3	0.67779	0.49547
P34957	>sp|P34957|QOX2_BACSU Quinol oxidase subunit 2 OS=Bacillus subtilis (strain 168) GN=qoxA PE=3 SV=4	0.684465	0.789634
P39153	>sp|P39153|YWLC_BACSU Probable tRNA threonylcarbamoyladenosine biosynthesis protein YwlC OS=Bacillus subtilis (strain 168) GN=ywlC PE=3 SV=1	0.686284	0.985835
P54378	>sp|P54378|GCST_BACSU Aminomethyltransferase OS=Bacillus subtilis (strain 168) GN=gcvT PE=1 SV=2	0.6884	0.878413
P96614	>sp|P96614|CSHA_BACSU DEAD-box ATP-dependent RNA helicase CshA OS=Bacillus subtilis (strain 168) GN=cshA PE=1 SV=2	0.690578	0.521205
Q45599	>sp|Q45599|YYDC_BACSU Uncharacterized protein YydC OS=Bacillus subtilis (strain 168) GN=yydC PE=4 SV=1	0.694433	#NUM!
P35161	>sp|P35161|RESB_BACSU Cytochrome c biogenesis protein ResB OS=Bacillus subtilis (strain 168) GN=resB PE=4 SV=1	0.696396	0.840605
P80865	>sp|P80865|SUCD_BACSU Succinyl-CoA ligase [ADP-forming] subunit alpha OS=Bacillus subtilis (strain 168) GN=sucD PE=1 SV=3	0.696801	1.44157
O31593	>sp|O31593|YHBJ_BACSU Putative efflux system component YhbJ OS=Bacillus subtilis (strain 168) GN=yhbJ PE=3 SV=1	0.700915	0.564174
P23914	>sp|P23914|LEVR_BACSU Transcriptional regulatory protein LevR OS=Bacillus subtilis (strain 168) GN=levR PE=3 SV=2	0.701579	0.0157411
O34522	>sp|O34522|TRMB_BACSU tRNA (guanine-N(7)-)-methyltransferase OS=Bacillus subtilis (strain 168) GN=trmB PE=1 SV=1	0.703598	0.974114
P94496	>sp|P94496|CSE60_BACSU Sporulation protein cse60 OS=Bacillus subtilis (strain 168) GN=cse60 PE=2 SV=1	0.703613	0.309723
P31102	>sp|P31102|AROB_BACSU 3-dehydroquinate synthase OS=Bacillus subtilis (strain 168) GN=aroB PE=3 SV=1	0.703774	0.233635
P39796	>sp|P39796|TRER_BACSU Trehalose operon transcriptional repressor OS=Bacillus subtilis (strain 168) GN=treR PE=1 SV=2	0.705317	1.06329
P94479	>sp|P94479|YNBB_BACSU Uncharacterized protein YnbB OS=Bacillus subtilis (strain 168) GN=ynbB PE=4 SV=2	0.705323	0.635783
P42249	>sp|P42249|CWLJ_BACSU Cell wall hydrolase CwlJ OS=Bacillus subtilis (strain 168) GN=cwlJ PE=1 SV=2	0.705863	0.205473
P37494	>sp|P37494|YYBJ_BACSU Uncharacterized ABC transporter ATP-binding protein YybJ OS=Bacillus subtilis (strain 168) GN=yybJ PE=3 SV=1	0.710237	0.57816
P35159	>sp|P35159|RLUB_BACSU Ribosomal large subunit pseudouridine synthase B OS=Bacillus subtilis (strain 168) GN=rluB PE=1 SV=2	0.7148	1.24563
P46321	>sp|P46321|LICR_BACSU Probable licABCH operon regulator OS=Bacillus subtilis (strain 168) GN=licR PE=1 SV=1	0.717055	0.0441825
P39650	>sp|P39650|RSFA_BACSU Prespore-specific transcriptional regulator RsfA OS=Bacillus subtilis (strain 168) GN=rsfA PE=1 SV=1	0.720771	0.361788
P42182	>sp|P42182|ERA_BACSU GTPase Era OS=Bacillus subtilis (strain 168) GN=era PE=1 SV=1	0.729071	0.810021
P31105	>sp|P31105|CHER_BACSU Chemotaxis protein methyltransferase OS=Bacillus subtilis (strain 168) GN=cheR PE=4 SV=4	0.736287	0.882382
Q45500	>sp|Q45500|YKTD_BACSU Putative S-adenosyl-L-methionine-dependent methyltransferase YktD OS=Bacillus subtilis (strain 168) GN=yktD PE=3 SV=1	0.739289	-0.657714
P54418	>sp|P54418|PCKA_BACSU Phosphoenolpyruvate carboxykinase [ATP] OS=Bacillus subtilis (strain 168) GN=pckA PE=3 SV=3	0.739776	2.65893
O34817	>sp|O34817|YVOA_BACSU HTH-type transcriptional repressor YvoA OS=Bacillus subtilis (strain 168) GN=yvoA PE=1 SV=1	0.73992	0.298701
C0H3R1	>sp|C0H3R1|YUZM_BACSU Uncharacterized protein YuzM OS=Bacillus subtilis (strain 168) GN=yuzM PE=4 SV=1	0.742869	0.773651
O05251	>sp|O05251|MALR_BACSU Transcriptional regulatory protein MalR OS=Bacillus subtilis (strain 168) GN=malR PE=3 SV=1	0.743122	0.40094
O32086	>sp|O32086|YUBA_BACSU UPF0118 membrane protein YubA OS=Bacillus subtilis (strain 168) GN=yubA PE=3 SV=1	0.743174	0.451496
P37869	>sp|P37869|ENO_BACSU Enolase OS=Bacillus subtilis (strain 168) GN=eno PE=1 SV=4	0.745041	0.0302621
O32037	>sp|O32037|YRVM_BACSU Uncharacterized protein YrvM OS=Bacillus subtilis (strain 168) GN=yrvM PE=3 SV=3	0.746905	1.82384
P17622	>sp|P17622|RIBT_BACSU Protein RibT OS=Bacillus subtilis (strain 168) GN=ribT PE=4 SV=1	0.747549	0.377196
O31820	>sp|O31820|YNEN_BACSU Thioredoxin-like protein YneN OS=Bacillus subtilis (strain 168) GN=yneN PE=3 SV=1	0.750481	-0.827625
P37813	>sp|P37813|ATP6_BACSU ATP synthase subunit a OS=Bacillus subtilis (strain 168) GN=atpB PE=1 SV=1	0.751307	-0.509704
P96697	>sp|P96697|YDFS_BACSU UPF0702 transmembrane protein YdfS OS=Bacillus subtilis (strain 168) GN=ydfS PE=3 SV=1	0.751769	0.666277
P54156	>sp|P54156|YPLP_BACSU Putative sigma L-dependent transcriptional regulator YplP OS=Bacillus subtilis (strain 168) GN=yplP PE=4 SV=1	0.7532	0.905436
P45693	>sp|P45693|SP5S_BACSU Stage V sporulation protein S OS=Bacillus subtilis (strain 168) GN=spoVS PE=1 SV=1	0.75345	0.436259
O34827	>sp|O34827|YKUM_BACSU Uncharacterized HTH-type transcriptional regulator YkuM OS=Bacillus subtilis (strain 168) GN=ykuM PE=4 SV=1	0.756145	0.749471
O31727	>sp|O31727|YLME_BACSU UPF0001 protein YlmE OS=Bacillus subtilis (strain 168) GN=ylmE PE=3 SV=1	0.756979	1.10793
P31114	>sp|P31114|HEPS2_BACSU Heptaprenyl diphosphate synthase component 2 OS=Bacillus subtilis (strain 168) GN=hepT PE=1 SV=1	0.762343	0.752755
P05652	>sp|P05652|GYRB_BACSU DNA gyrase subunit B OS=Bacillus subtilis (strain 168) GN=gyrB PE=3 SV=1	0.7624	0.475935
P45869	>sp|P45869|YWKB_BACSU Uncharacterized transporter YwkB OS=Bacillus subtilis (strain 168) GN=ywkB PE=3 SV=1	0.763127	0.514254
O32031	>sp|O32031|YRRS_BACSU Uncharacterized membrane protein YrrS OS=Bacillus subtilis (strain 168) GN=yrrS PE=4 SV=1	0.763287	1.37342
P08066	>sp|P08066|DHSB_BACSU Succinate dehydrogenase iron-sulfur subunit OS=Bacillus subtilis (strain 168) GN=sdhB PE=3 SV=3	0.766914	0.285577
P32081	>sp|P32081|CSPB_BACSU Cold shock protein CspB OS=Bacillus subtilis (strain 168) GN=cspB PE=1 SV=1	0.767067	0.347849
P71082	>sp|P71082|YGAD_BACSU Putative multidrug export ATP-binding/permease protein YgaD OS=Bacillus subtilis (strain 168) GN=ygaD PE=3 SV=2	0.768335	0.269136
O34876	>sp|O34876|FTSX_BACSU Cell division protein FtsX OS=Bacillus subtilis (strain 168) GN=ftsX PE=1 SV=1	0.770223	1.38474
P37560	>sp|P37560|YABR_BACSU Uncharacterized protein YabR OS=Bacillus subtilis (strain 168) GN=yabR PE=3 SV=1	0.772755	2.20295
P96611	>sp|P96611|YDBP_BACSU Thioredoxin-like protein YdbP OS=Bacillus subtilis (strain 168) GN=ydbP PE=2 SV=1	0.773536	0.757489
O35002	>sp|O35002|CTPB_BACSU Carboxy-terminal processing protease CtpB OS=Bacillus subtilis (strain 168) GN=ctpB PE=1 SV=1	0.774158	0.480864
P21885	>sp|P21885|SPEA_BACSU Arginine decarboxylase OS=Bacillus subtilis (strain 168) GN=speA PE=1 SV=2	0.776344	1.90163
P46344	>sp|P46344|YQFF_BACSU Uncharacterized protein YqfF OS=Bacillus subtilis (strain 168) GN=yqfF PE=4 SV=2	0.777254	0.942072
O35019	>sp|O35019|YFKK_BACSU UPF0435 protein YfkK OS=Bacillus subtilis (strain 168) GN=yfkK PE=1 SV=1	0.778086	-0.958394
P39155	>sp|P39155|YWLE_BACSU Low molecular weight protein-tyrosine-phosphatase YwlE OS=Bacillus subtilis (strain 168) GN=ywlE PE=1 SV=1	0.779992	0.794626
P07868	>sp|P07868|GERAA_BACSU Spore germination protein A1 OS=Bacillus subtilis (strain 168) GN=gerAA PE=2 SV=3	0.78364	1.26539
P39820	>sp|P39820|PROB_BACSU Glutamate 5-kinase 1 OS=Bacillus subtilis (strain 168) GN=proB PE=1 SV=3	0.783719	-0.231424
P39569	>sp|P39569|GERBA_BACSU Spore germination protein B1 OS=Bacillus subtilis (strain 168) GN=gerBA PE=2 SV=2	0.78449	0.63137
O34894	>sp|O34894|EZRA_BACSU Septation ring formation regulator EzrA OS=Bacillus subtilis (strain 168) GN=ezrA PE=1 SV=1	0.787333	1.01154
P21473	>sp|P21473|RS15_BACSU 30S ribosomal protein S15 OS=Bacillus subtilis (strain 168) GN=rpsO PE=1 SV=4	0.792007	0.262015
P39772	>sp|P39772|SYN_BACSU Asparagine--tRNA ligase OS=Bacillus subtilis (strain 168) GN=asnS PE=3 SV=2	0.792588	0.878754
O07516	>sp|O07516|YHAH_BACSU Uncharacterized membrane protein YhaH OS=Bacillus subtilis (strain 168) GN=yhaH PE=4 SV=1	0.796203	0.0110044
P39651	>sp|P39651|YWFO_BACSU Uncharacterized protein YwfO OS=Bacillus subtilis (strain 168) GN=ywfO PE=4 SV=2	0.798981	0.364391
O06980	>sp|O06980|YVCR_BACSU Uncharacterized ABC transporter ATP-binding protein YvcR OS=Bacillus subtilis (strain 168) GN=yvcR PE=3 SV=1	0.800637	-0.46052
P37557	>sp|P37557|YABO_BACSU Uncharacterized protein YabO OS=Bacillus subtilis (strain 168) GN=yabO PE=4 SV=1	0.802533	0.707083
O34507	>sp|O34507|PRKC_BACSU Serine/threonine-protein kinase PrkC OS=Bacillus subtilis (strain 168) GN=prkC PE=1 SV=1	0.802665	0.675189
P42969	>sp|P42969|LIPC_BACSU Spore germination lipase LipC OS=Bacillus subtilis (strain 168) GN=lipC PE=2 SV=1	0.806527	0.829648
O32172	>sp|O32172|YUSF_BACSU Uncharacterized protein YusF OS=Bacillus subtilis (strain 168) GN=yusF PE=4 SV=1	0.807189	1.28051
P37544	>sp|P37544|RSMI_BACSU Ribosomal RNA small subunit methyltransferase I OS=Bacillus subtilis (strain 168) GN=rsmI PE=3 SV=1	0.807849	0.232203
Q06320	>sp|Q06320|CWLC_BACSU Sporulation-specific N-acetylmuramoyl-L-alanine amidase OS=Bacillus subtilis (strain 168) GN=cwlC PE=1 SV=1	0.815002	1.58729
P46911	>sp|P46911|QCRA_BACSU Menaquinol-cytochrome c reductase iron-sulfur subunit OS=Bacillus subtilis (strain 168) GN=qcrA PE=3 SV=1	0.815052	0.541098
P38424	>sp|P38424|ENGB_BACSU Probable GTP-binding protein EngB OS=Bacillus subtilis (strain 168) GN=engB PE=1 SV=1	0.816319	0.370869
O32222	>sp|O32222|CSOR_BACSU Copper-sensing transcriptional repressor CsoR OS=Bacillus subtilis (strain 168) GN=csoR PE=1 SV=1	0.818018	0.612076
O06741	>sp|O06741|YITF_BACSU Putative isomerase YitF OS=Bacillus subtilis (strain 168) GN=yitF PE=1 SV=1	0.818053	0.0687026
O07543	>sp|O07543|YHEB_BACSU UPF0754 membrane protein YheB OS=Bacillus subtilis (strain 168) GN=yheB PE=3 SV=1	0.818725	0.419704
P39456	>sp|P39456|TCYC_BACSU L-cystine import ATP-binding protein TcyC OS=Bacillus subtilis (strain 168) GN=tcyC PE=1 SV=4	0.819641	1.0199
Q02886	>sp|Q02886|DINB_BACSU Protein DinB OS=Bacillus subtilis (strain 168) GN=dinB PE=3 SV=2	0.82069	0.462623
P27876	>sp|P27876|TPIS_BACSU Triosephosphate isomerase OS=Bacillus subtilis (strain 168) GN=tpiA PE=1 SV=3	0.822361	0.307468
P54182	>sp|P54182|YPOP_BACSU Uncharacterized HTH-type transcriptional regulator YpoP OS=Bacillus subtilis (strain 168) GN=ypoP PE=4 SV=1	0.822867	0.562381
P21881	>sp|P21881|ODPA_BACSU Pyruvate dehydrogenase E1 component subunit alpha OS=Bacillus subtilis (strain 168) GN=pdhA PE=1 SV=3	0.827816	0.724018
P39633	>sp|P39633|DHE2_BACSU Catabolic NAD-specific glutamate dehydrogenase RocG OS=Bacillus subtilis (strain 168) GN=rocG PE=1 SV=3	0.829153	0.842621
P39791	>sp|P39791|YPPC_BACSU Uncharacterized protein YppC OS=Bacillus subtilis (strain 168) GN=yppC PE=4 SV=2	0.835686	0.087832
P46899	>sp|P46899|RL18_BACSU 50S ribosomal protein L18 OS=Bacillus subtilis (strain 168) GN=rplR PE=1 SV=1	0.837024	1.64572
O32254	>sp|O32254|YVBT_BACSU Uncharacterized protein YvbT OS=Bacillus subtilis (strain 168) GN=yvbT PE=4 SV=1	0.848236	0.770073
P28366	>sp|P28366|SECA_BACSU Protein translocase subunit SecA OS=Bacillus subtilis (strain 168) GN=secA PE=1 SV=1	0.85212	1.27716
P54530	>sp|P54530|PTB_BACSU Probable phosphate butyryltransferase OS=Bacillus subtilis (strain 168) GN=yqiS PE=3 SV=2	0.853607	1.27398
P32399	>sp|P32399|YHGE_BACSU Uncharacterized protein YhgE OS=Bacillus subtilis (strain 168) GN=yhgE PE=4 SV=2	0.85656	1.09336
C0SP93	>sp|C0SP93|ACCD_BACSU Acetyl-coenzyme A carboxylase carboxyl transferase subunit beta OS=Bacillus subtilis (strain 168) GN=accD PE=1 SV=1	0.860426	1.39948
P71009	>sp|P71009|ALBC_BACSU Putative ABC transporter ATP-binding protein AlbC OS=Bacillus subtilis (strain 168) GN=albC PE=2 SV=1	0.861651	0.945739
P20277	>sp|P20277|RL17_BACSU 50S ribosomal protein L17 OS=Bacillus subtilis (strain 168) GN=rplQ PE=3 SV=2	0.866757	0.724137
O31446	>sp|O31446|YBFF_BACSU Uncharacterized protein YbfF OS=Bacillus subtilis (strain 168) GN=ybfF PE=4 SV=1	0.870593	0.482137
P23545	>sp|P23545|PHOR_BACSU Alkaline phosphatase synthesis sensor protein PhoR OS=Bacillus subtilis (strain 168) GN=phoR PE=1 SV=1	0.872846	0.98909
O34666	>sp|O34666|CTPA_BACSU Carboxy-terminal processing protease CtpA OS=Bacillus subtilis (strain 168) GN=ctpA PE=2 SV=1	0.873787	1.05837
P54944	>sp|P54944|YXEE_BACSU Uncharacterized protein YxeE OS=Bacillus subtilis (strain 168) GN=yxeE PE=1 SV=1	0.878925	0.877935
P13799	>sp|P13799|DEGS_BACSU Signal transduction histidine-protein kinase/phosphatase DegS OS=Bacillus subtilis (strain 168) GN=degS PE=1 SV=2	0.881407	2.28596
Q03222	>sp|Q03222|RHO_BACSU Transcription termination factor Rho OS=Bacillus subtilis (strain 168) GN=rho PE=3 SV=3	0.882491	0.67429
P39668	>sp|P39668|YYXA_BACSU Uncharacterized serine protease YyxA OS=Bacillus subtilis (strain 168) GN=yyxA PE=3 SV=2	0.88574	-0.264011
O31489	>sp|O31489|YDCI_BACSU Uncharacterized protein YdcI OS=Bacillus subtilis (strain 168) GN=ydcI PE=4 SV=2	0.888868	0.632017
O31818	>sp|O31818|YNZC_BACSU UPF0291 protein YnzC OS=Bacillus subtilis (strain 168) GN=ynzC PE=1 SV=1	0.904002	1.58533
O32225	>sp|O32225|YVAC_BACSU Uncharacterized membrane protein YvaC OS=Bacillus subtilis (strain 168) GN=yvaC PE=3 SV=1	0.904704	0.2562
P24327	>sp|P24327|PRSA_BACSU Foldase protein PrsA OS=Bacillus subtilis (strain 168) GN=prsA PE=1 SV=1	0.905637	0.767626
O34580	>sp|O34580|PCRA_BACSU ATP-dependent DNA helicase PcrA OS=Bacillus subtilis (strain 168) GN=pcrA PE=1 SV=1	0.908323	0.80859
P06533	>sp|P06533|SINR_BACSU HTH-type transcriptional regulator SinR OS=Bacillus subtilis (strain 168) GN=sinR PE=1 SV=1	0.909921	1.13903
P25971	>sp|P25971|PYRF_BACSU Orotidine 5-phosphate decarboxylase OS=Bacillus subtilis (strain 168) GN=pyrF PE=1 SV=1	0.912199	0.739849
O07595	>sp|O07595|NPD_BACSU NAD-dependent protein deacetylase OS=Bacillus subtilis (strain 168) GN=cobB PE=3 SV=1	0.913912	0.222455
O31656	>sp|O31656|YKRK_BACSU Uncharacterized protein YkrK OS=Bacillus subtilis (strain 168) GN=ykrK PE=4 SV=1	0.916304	0.92403
Q45066	>sp|Q45066|PARC_BACSU DNA topoisomerase 4 subunit A OS=Bacillus subtilis (strain 168) GN=parC PE=3 SV=2	0.917297	1.03817
P21465	>sp|P21465|RS3_BACSU 30S ribosomal protein S3 OS=Bacillus subtilis (strain 168) GN=rpsC PE=1 SV=4	0.919248	0.452872
O31672	>sp|O31672|MHQR_BACSU HTH-type transcriptional regulator MhqR OS=Bacillus subtilis (strain 168) GN=mhqR PE=2 SV=1	0.921377	1.57307
P54488	>sp|P54488|YQGF_BACSU Uncharacterized protein YqgF OS=Bacillus subtilis (strain 168) GN=yqgF PE=3 SV=1	0.925479	1.04139
O34847	>sp|O34847|ACCA_BACSU Acetyl-coenzyme A carboxylase carboxyl transferase subunit alpha OS=Bacillus subtilis (strain 168) GN=accA PE=1 SV=1	0.927834	0.777836
O32232	>sp|O32232|EST_BACSU Carboxylesterase OS=Bacillus subtilis (strain 168) GN=est PE=3 SV=2	0.92885	0.653958
O31771	>sp|O31771|YMFM_BACSU Uncharacterized membrane protein YmfM OS=Bacillus subtilis (strain 168) GN=ymfM PE=4 SV=3	0.92894	1.21965
P54419	>sp|P54419|METK_BACSU S-adenosylmethionine synthase OS=Bacillus subtilis (strain 168) GN=metK PE=3 SV=2	0.930643	-0.215423
Q01620	>sp|Q01620|JAG_BACSU Protein jag OS=Bacillus subtilis (strain 168) GN=jag PE=4 SV=1	0.935005	2.02988
P54476	>sp|P54476|END4_BACSU Probable endonuclease 4 OS=Bacillus subtilis (strain 168) GN=nfo PE=3 SV=1	0.937177	0.851204
P06567	>sp|P06567|DNAI_BACSU Primosomal protein DnaI OS=Bacillus subtilis (strain 168) GN=dnaI PE=1 SV=1	0.939138	1.60375
P42108;P42401	>sp|P42108|YXAI_BACSU Uncharacterized protein YxaI OS=Bacillus subtilis (strain 168) GN=yxaI PE=4 SV=1	0.939444	0.415532
O34990	>sp|O34990|PURU_BACSU Formyltetrahydrofolate deformylase OS=Bacillus subtilis (strain 168) GN=purU PE=3 SV=2	0.940284	1.06702
P70993	>sp|P70993|YWHA_BACSU Uncharacterized HTH-type transcriptional regulator YwhA OS=Bacillus subtilis (strain 168) GN=ywhA PE=4 SV=1	0.9404	0.697706
P24137	>sp|P24137|OPPF_BACSU Oligopeptide transport ATP-binding protein OppF OS=Bacillus subtilis (strain 168) GN=oppF PE=2 SV=3	0.944894	0.785151
O05521	>sp|O05521|REX_BACSU Redox-sensing transcriptional repressor rex OS=Bacillus subtilis (strain 168) GN=rex PE=1 SV=1	0.94661	0.229045
P42971	>sp|P42971|PBPC_BACSU Penicillin-binding protein 3 OS=Bacillus subtilis (strain 168) GN=pbpC PE=3 SV=1	0.948614	1.11519
O34967	>sp|O34967|RL31B_BACSU 50S ribosomal protein L31 type B OS=Bacillus subtilis (strain 168) GN=rpmE2 PE=1 SV=1	0.951198	0.136634
P40779	>sp|P40779|YTXG_BACSU UPF0478 protein YtxG OS=Bacillus subtilis (strain 168) GN=ytxG PE=3 SV=2	0.951925	1.16312
P54473	>sp|P54473|ISPH_BACSU 4-hydroxy-3-methylbut-2-enyl diphosphate reductase OS=Bacillus subtilis (strain 168) GN=ispH PE=3 SV=2	0.955475	1.3372
P37814	>sp|P37814|ATPF_BACSU ATP synthase subunit b OS=Bacillus subtilis (strain 168) GN=atpF PE=1 SV=1	0.957032	0.907145
P94424	>sp|P94424|NFRA2_BACSU FMN reductase [NAD(P)H] OS=Bacillus subtilis (strain 168) GN=nfrA2 PE=1 SV=1	0.958069	1.04572
O34471	>sp|O34471|YTLQ_BACSU Uncharacterized protein YtlQ OS=Bacillus subtilis (strain 168) GN=ytlQ PE=4 SV=1	0.959559	1.02541
O31556	>sp|O31556|YFJC_BACSU Uncharacterized protein YfjC OS=Bacillus subtilis (strain 168) GN=yfjC PE=4 SV=1	0.966163	-0.284573
P94520	>sp|P94520|YSDB_BACSU Sigma-w pathway protein YsdB OS=Bacillus subtilis (strain 168) GN=ysdB PE=2 SV=1	0.970718	0.645767
P08064	>sp|P08064|DHSC_BACSU Succinate dehydrogenase cytochrome b558 subunit OS=Bacillus subtilis (strain 168) GN=sdhC PE=1 SV=2	0.979471	0.626269
P24011	>sp|P24011|COX2_BACSU Cytochrome c oxidase subunit 2 OS=Bacillus subtilis (strain 168) GN=ctaC PE=3 SV=2	0.990414	0.624527
O34966	>sp|O34966|ADCA_BACSU Probable zinc transport system zinc-binding lipoprotein AdcA OS=Bacillus subtilis (strain 168) GN=adcA PE=1 SV=1	0.991265	1.33118
P12042;REV__P54513	>sp|P12042|PURL_BACSU Phosphoribosylformylglycinamidine synthase 2 OS=Bacillus subtilis (strain 168) GN=purL PE=3 SV=2	0.992583	6.61065
P42093	>sp|P42093|CGEE_BACSU Uncharacterized N-acetyltransferase CgeE OS=Bacillus subtilis (strain 168) GN=cgeE PE=4 SV=2	0.992932	0.576785
O31418	>sp|O31418|MRNC_BACSU Mini-ribonuclease 3 OS=Bacillus subtilis (strain 168) GN=mrnC PE=1 SV=1	0.994497	1.22194
O32219	>sp|O32219|CADA_BACSU Cadmium, zinc and cobalt-transporting ATPase OS=Bacillus subtilis (strain 168) GN=cadA PE=1 SV=1	0.996216	1.08035
Q7WY72	>sp|Q7WY72|YLZA_BACSU UPF0296 protein YlzA OS=Bacillus subtilis (strain 168) GN=ylzA PE=3 SV=1	0.999828	0.730097
P39667	>sp|P39667|NADR_BACSU Transcription repressor NadR OS=Bacillus subtilis (strain 168) GN=nadR PE=1 SV=2	1.00472	0.45736
P08821	>sp|P08821|DBH1_BACSU DNA-binding protein HU 1 OS=Bacillus subtilis (strain 168) GN=hupA PE=1 SV=2	1.01265	0.805616
P54457	>sp|P54457|IOJAP_BACSU Ribosomal silencing factor RsfS OS=Bacillus subtilis (strain 168) GN=rsfS PE=3 SV=1	1.02539	0.86887
P37524	>sp|P37524|NOC_BACSU Nucleoid occlusion protein OS=Bacillus subtilis (strain 168) GN=noc PE=1 SV=1	1.02774	4.48546
P39606	>sp|P39606|YWCH_BACSU Uncharacterized protein YwcH OS=Bacillus subtilis (strain 168) GN=ywcH PE=4 SV=1	1.03954	0.915906
O07581	>sp|O07581|YHDL_BACSU Probable anti-sigma-M factor YhdL OS=Bacillus subtilis (strain 168) GN=yhdL PE=1 SV=1	1.05558	1.21379
O31427	>sp|O31427|SKFE_BACSU SkfA peptide export ATP-binding protein SkfE OS=Bacillus subtilis (strain 168) GN=skfE PE=2 SV=1	1.05747	0.57681
O35006	>sp|O35006|HIS4_BACSU 1-(5-phosphoribosyl)-5-[(5-phosphoribosylamino)methylideneamino] imidazole-4-carboxamide isomerase OS=Bacillus subtilis (strain 168) GN=hisA PE=3 SV=1	1.0625	0.905145
O34380	>sp|O34380|YBCI_BACSU Uncharacterized protein YbcI OS=Bacillus subtilis (strain 168) GN=ybcI PE=4 SV=1	1.07378	0.29146
P07870	>sp|P07870|GERAC_BACSU Spore germination protein A3 OS=Bacillus subtilis (strain 168) GN=gerAC PE=2 SV=2	1.07998	0.890376
P05648	>sp|P05648|DNAA_BACSU Chromosomal replication initiator protein DnaA OS=Bacillus subtilis (strain 168) GN=dnaA PE=1 SV=1	1.08967	1.0784
P37495	>sp|P37495|YYBI_BACSU Uncharacterized protein YybI OS=Bacillus subtilis (strain 168) GN=yybI PE=4 SV=1	1.09188	2.32492
P37563	>sp|P37563|TILS_BACSU tRNA(Ile)-lysidine synthase OS=Bacillus subtilis (strain 168) GN=tilS PE=1 SV=2	1.09419	1.38729
P24136	>sp|P24136|OPPD_BACSU Oligopeptide transport ATP-binding protein OppD OS=Bacillus subtilis (strain 168) GN=oppD PE=2 SV=2	1.09724	0.951043
P37956	>sp|P37956|SPL_BACSU Spore photoproduct lyase OS=Bacillus subtilis (strain 168) GN=splB PE=1 SV=1	1.09965	-0.795043
O34353	>sp|O34353|YDJN_BACSU Uncharacterized protein YdjN OS=Bacillus subtilis (strain 168) GN=ydjN PE=4 SV=1	1.12185	0.956999
O31774	>sp|O31774|RNY_BACSU Ribonuclease Y OS=Bacillus subtilis (strain 168) GN=rny PE=1 SV=1	1.12939	1.21357
P12043	>sp|P12043|PUR5_BACSU Phosphoribosylformylglycinamidine cyclo-ligase OS=Bacillus subtilis (strain 168) GN=purM PE=3 SV=2	1.13006	1.38556
C0H445	>sp|C0H445|YPZH_BACSU Uncharacterized protein YpzH OS=Bacillus subtilis (strain 168) GN=ypzH PE=4 SV=1	1.13085	0.930905
P50830	>sp|P50830|YPRA_BACSU Uncharacterized ATP-dependent helicase YprA OS=Bacillus subtilis (strain 168) GN=yprA PE=3 SV=1	1.13215	0.441295
Q45499	>sp|Q45499|SUHB_BACSU Inositol-1-monophosphatase OS=Bacillus subtilis (strain 168) GN=suhB PE=3 SV=1	1.13744	0.681841
P54512	>sp|P54512|MNTR_BACSU Transcriptional regulator MntR OS=Bacillus subtilis (strain 168) GN=mntR PE=1 SV=2	1.13745	1.45752
O05267	>sp|O05267|YUMB_BACSU NADH dehydrogenase-like protein YumB OS=Bacillus subtilis (strain 168) GN=yumB PE=3 SV=1	1.13958	0.66744
C0SP90	>sp|C0SP90|YTHA_BACSU Putative cytochrome bd menaquinol oxidase subunit I OS=Bacillus subtilis (strain 168) GN=ythA PE=1 SV=1	1.14471	0.324431
P37484	>sp|P37484|YYBT_BACSU Uncharacterized protein YybT OS=Bacillus subtilis (strain 168) GN=yybT PE=4 SV=1	1.15019	1.64324
O06996	>sp|O06996|COTR_BACSU Putative sporulation hydrolase CotR OS=Bacillus subtilis (strain 168) GN=cotR PE=2 SV=1	1.18196	1.61404
P24138	>sp|P24138|OPPB_BACSU Oligopeptide transport system permease protein OppB OS=Bacillus subtilis (strain 168) GN=oppB PE=2 SV=2	1.18438	0.439335
P38423	>sp|P38423|YQXK_BACSU Uncharacterized protein YqxK OS=Bacillus subtilis (strain 168) GN=yqxK PE=4 SV=3	1.18865	0.0776925
Q45549	>sp|Q45549|NRDR_BACSU Transcriptional repressor NrdR OS=Bacillus subtilis (strain 168) GN=nrdR PE=3 SV=2	1.1937	1.02597
O32133	>sp|O32133|YUND_BACSU Uncharacterized metallophosphoesterase YunD OS=Bacillus subtilis (strain 168) GN=yunD PE=3 SV=1	1.21172	0.644195
P39617	>sp|P39617|YWDI_BACSU Uncharacterized protein YwdI OS=Bacillus subtilis (strain 168) GN=ywdI PE=2 SV=1	1.22857	1.30295
O31728	>sp|O31728|SEPF_BACSU Cell division protein SepF OS=Bacillus subtilis (strain 168) GN=sepF PE=1 SV=3	1.23416	2.39147
O31829	>sp|O31829|YOAF_BACSU Uncharacterized protein YoaF OS=Bacillus subtilis (strain 168) GN=yoaF PE=4 SV=1	1.24211	0.319767
P14194	>sp|P14194|CTC_BACSU General stress protein CTC OS=Bacillus subtilis (strain 168) GN=ctc PE=1 SV=4	1.24695	0.227113
P25144	>sp|P25144|CCPA_BACSU Catabolite control protein A OS=Bacillus subtilis (strain 168) GN=ccpA PE=1 SV=1	1.26732	1.2141
P39140	>sp|P39140|DEOR_BACSU Deoxyribonucleoside regulator OS=Bacillus subtilis (strain 168) GN=deoR PE=1 SV=1	1.27104	1.5764
P40762	>sp|P40762|YVMB_BACSU Uncharacterized HTH-type transcriptional regulator YvmB OS=Bacillus subtilis (strain 168) GN=yvmB PE=4 SV=1	1.28789	1.03017
P54391	>sp|P54391|YPIF_BACSU Uncharacterized protein YpiF OS=Bacillus subtilis (strain 168) GN=ypiF PE=4 SV=1	1.28794	0.774265
P21879	>sp|P21879|IMDH_BACSU Inosine-5-monophosphate dehydrogenase OS=Bacillus subtilis (strain 168) GN=guaB PE=1 SV=2	1.29837	1.44071
P39847	>sp|P39847|PPSC_BACSU Plipastatin synthase subunit C OS=Bacillus subtilis (strain 168) GN=ppsC PE=1 SV=2	1.30179	0.45081
O05495	>sp|O05495|YDHD_BACSU Putative sporulation-specific glycosylase YdhD OS=Bacillus subtilis (strain 168) GN=ydhD PE=1 SV=2	1.31246	1.31474
O32033	>sp|O32033|URK_BACSU Uridine kinase OS=Bacillus subtilis (strain 168) GN=udk PE=3 SV=1	1.31258	1.41611
Q795M8	>sp|Q795M8|YUGO_BACSU Putative potassium channel protein YugO OS=Bacillus subtilis (strain 168) GN=yugO PE=4 SV=2	1.33572	1.56064
O32068	>sp|O32068|YTZG_BACSU Uncharacterized RNA pseudouridine synthase YtzG OS=Bacillus subtilis (strain 168) GN=ytzG PE=3 SV=2	1.33624	1.22429
O34760	>sp|O34760|YTNP_BACSU Uncharacterized protein YtnP OS=Bacillus subtilis (strain 168) GN=ytnP PE=1 SV=1	1.34935	0.503144
P54537	>sp|P54537|ARTM_BACSU Arginine transport ATP-binding protein ArtM OS=Bacillus subtilis (strain 168) GN=artM PE=1 SV=1	1.35019	0.957832
P37104	>sp|P37104|YLXM_BACSU UPF0122 protein YlxM OS=Bacillus subtilis (strain 168) GN=ylxM PE=3 SV=1	1.35019	1.30977
O32271	>sp|O32271|TUAD_BACSU UDP-glucose 6-dehydrogenase TuaD OS=Bacillus subtilis (strain 168) GN=tuaD PE=1 SV=1	1.35535	11.3019
Q45593	>sp|Q45593|YYDI_BACSU Probable peptide export ATP-binding protein YydI OS=Bacillus subtilis (strain 168) GN=yydI PE=2 SV=1	1.36554	0.637547
P05651	>sp|P05651|RECF_BACSU DNA replication and repair protein RecF OS=Bacillus subtilis (strain 168) GN=recF PE=3 SV=2	1.3656	1.08838
O35025	>sp|O35025|YDIR_BACSU Type-2 restriction enzyme BsuMI component YdiR OS=Bacillus subtilis (strain 168) GN=ydiR PE=2 SV=1	1.38047	0.79287
P54501	>sp|P54501|YQGX_BACSU Uncharacterized protein YqgX OS=Bacillus subtilis (strain 168) GN=yqgX PE=3 SV=1	1.39077	0.704561
P28368	>sp|P28368|YVYD_BACSU Putative sigma-54 modulation protein OS=Bacillus subtilis (strain 168) GN=yvyD PE=1 SV=2	1.40211	0.514714
O34470	>sp|O34470|YLBL_BACSU Uncharacterized protein YlbL OS=Bacillus subtilis (strain 168) GN=ylbL PE=1 SV=2	1.41126	1.19847
P0CI80	>sp|P0CI80|XYLA_BACSU Xylose isomerase OS=Bacillus subtilis (strain 168) GN=xylA PE=3 SV=1	1.41243	8.51332
O06997	>sp|O06997|YVDP_BACSU Uncharacterized FAD-linked oxidoreductase YvdP OS=Bacillus subtilis (strain 168) GN=yvdP PE=1 SV=1	1.41506	1.67262
O07638	>sp|O07638|YLAN_BACSU UPF0358 protein YlaN OS=Bacillus subtilis (strain 168) GN=ylaN PE=1 SV=1	1.42601	4.5916
O68260	>sp|O68260|YOYC_BACSU Uncharacterized protein YoyC OS=Bacillus subtilis (strain 168) GN=yoyC PE=4 SV=1	1.4262	1.26848
O32193	>sp|O32193|CSSS_BACSU Sensor histidine kinase CssS OS=Bacillus subtilis (strain 168) GN=cssS PE=1 SV=2	1.46361	1.84585
P08874;P39758	>sp|P08874|ABRB_BACSU Transition state regulatory protein AbrB OS=Bacillus subtilis (strain 168) GN=abrB PE=1 SV=1	1.47441	5.20623
O32208	>sp|O32208|YVGL_BACSU Putative ABC transporter substrate-binding lipoprotein YvgL OS=Bacillus subtilis (strain 168) GN=yvgL PE=3 SV=1	1.51154	1.64225
P71021	>sp|P71021|DIV4A_BACSU Septum site-determining protein DivIVA OS=Bacillus subtilis (strain 168) GN=divIVA PE=1 SV=1	1.51834	2.54823
P37958	>sp|P37958|MECA1_BACSU Adapter protein MecA 1 OS=Bacillus subtilis (strain 168) GN=mecA PE=1 SV=1	1.54638	6.08476
P50742	>sp|P50742|YPHB_BACSU Uncharacterized protein YphB OS=Bacillus subtilis (strain 168) GN=yphB PE=4 SV=1	1.54679	1.39506
P46328	>sp|P46328|YXBD_BACSU Uncharacterized protein YxbD OS=Bacillus subtilis (strain 168) GN=yxbD PE=4 SV=2	1.55457	1.56128
O32201	>sp|O32201|LIAH_BACSU Protein LiaH OS=Bacillus subtilis (strain 168) GN=liaH PE=2 SV=1	1.58325	1.97327
O34946	>sp|O34946|ADCC_BACSU Probable zinc transport system ATP-binding protein AdcC OS=Bacillus subtilis (strain 168) GN=adcC PE=2 SV=1	1.59354	1.72995
P37538	>sp|P37538|YAAQ_BACSU Uncharacterized protein YaaQ OS=Bacillus subtilis (strain 168) GN=yaaQ PE=4 SV=1	1.62179	1.15558
P37564	>sp|P37564|COAX_BACSU Type III pantothenate kinase OS=Bacillus subtilis (strain 168) GN=coaX PE=1 SV=3	1.63307	0.627207
P25812	>sp|P25812|MNMG_BACSU tRNA uridine 5-carboxymethylaminomethyl modification enzyme MnmG OS=Bacillus subtilis (strain 168) GN=mnmG PE=3 SV=1	1.65171	4.32229
P19947	>sp|P19947|RL30_BACSU 50S ribosomal protein L30 OS=Bacillus subtilis (strain 168) GN=rpmD PE=3 SV=2	1.66723	1.64462
O31657	>sp|O31657|HTPX_BACSU Protease HtpX homolog OS=Bacillus subtilis (strain 168) GN=htpX PE=3 SV=1	1.68411	0.832433
Q06753	>sp|Q06753|YACO_BACSU Putative TrmH family tRNA/rRNA methyltransferase YacO OS=Bacillus subtilis (strain 168) GN=yacO PE=3 SV=2	1.77937	1.17765
Q45585	>sp|Q45585|SIGW_BACSU RNA polymerase sigma factor SigW OS=Bacillus subtilis (strain 168) GN=sigW PE=2 SV=1	1.79644	1.54071
O32169	>sp|O32169|METN_BACSU Methionine import ATP-binding protein MetN OS=Bacillus subtilis (strain 168) GN=metN PE=1 SV=1	1.7977	2.15305
P96714	>sp|P96714|YWQB_BACSU Uncharacterized protein YwqB OS=Bacillus subtilis (strain 168) GN=ywqB PE=4 SV=2	1.82888	1.08396
Q7WY77	>sp|Q7WY77|KIPA_BACSU KipI antagonist OS=Bacillus subtilis (strain 168) GN=kipA PE=2 SV=2	1.84046	0.0316355
P27623	>sp|P27623|TAGD_BACSU Glycerol-3-phosphate cytidylyltransferase OS=Bacillus subtilis (strain 168) GN=tagD PE=1 SV=1	1.87021	6.14987
P54154	>sp|P54154|MSRA_BACSU Peptide methionine sulfoxide reductase MsrA OS=Bacillus subtilis (strain 168) GN=msrA PE=1 SV=1	1.87571	1.37624
P24281	>sp|P24281|YAAK_BACSU Nucleoid-associated protein YaaK OS=Bacillus subtilis (strain 168) GN=yaaK PE=3 SV=1	1.91248	0.959971
O34693	>sp|O34693|YLOA_BACSU Uncharacterized protein YloA OS=Bacillus subtilis (strain 168) GN=yloA PE=2 SV=1	1.9212	1.16769
P39647	>sp|P39647|CYSL_BACSU HTH-type transcriptional regulator CysL OS=Bacillus subtilis (strain 168) GN=cysL PE=1 SV=1	1.92885	1.41128
P0CI76	>sp|P0CI76|RTP_BACSU Replication termination protein OS=Bacillus subtilis (strain 168) GN=rtp PE=1 SV=1	1.9304	1.33614
Q05852;O31822	>sp|Q05852|GTAB_BACSU UTP--glucose-1-phosphate uridylyltransferase OS=Bacillus subtilis (strain 168) GN=gtaB PE=1 SV=1	1.94098	1.30414
O34977	>sp|O34977|YTHP_BACSU Uncharacterized ABC transporter ATP-binding protein YthP OS=Bacillus subtilis (strain 168) GN=ythP PE=3 SV=1	1.97639	1.56985
O34425	>sp|O34425|G3P2_BACSU Glyceraldehyde-3-phosphate dehydrogenase 2 OS=Bacillus subtilis (strain 168) GN=gapB PE=1 SV=1	2.02542	4.52959
O06986	>sp|O06986|YVDD_BACSU LOG family protein YvdD OS=Bacillus subtilis (strain 168) GN=yvdD PE=1 SV=1	2.03805	-0.190923
P23261	>sp|P23261|COTF_BACSU Spore coat protein F OS=Bacillus subtilis (strain 168) GN=cotF PE=1 SV=1	2.04095	1.92352
O31751	>sp|O31751|ISPT_BACSU Isoprenyl transferase OS=Bacillus subtilis (strain 168) GN=uppS PE=3 SV=1	2.11073	2.23827
P71047	>sp|P71047|YWGB_BACSU Putative HTH-type transcriptional regulator YwgB OS=Bacillus subtilis (strain 168) GN=ywgB PE=4 SV=1	2.12146	0.844128
O34758	>sp|O34758|YRRL_BACSU UPF0755 protein YrrL OS=Bacillus subtilis (strain 168) GN=yrrL PE=3 SV=1	2.14816	1.44768
O31741	>sp|O31741|TRMD_BACSU tRNA (guanine-N(1)-)-methyltransferase OS=Bacillus subtilis (strain 168) GN=trmD PE=3 SV=1	2.18812	1.90269
O05250	>sp|O05250|MALK_BACSU Sensor histidine kinase MalK OS=Bacillus subtilis (strain 168) GN=malK PE=3 SV=1	2.22654	2.53691
O05405	>sp|O05405|YRHO_BACSU Uncharacterized protein YrhO OS=Bacillus subtilis (strain 168) GN=yrhO PE=4 SV=1	2.30516	1.54945
Q796V8	>sp|Q796V8|HEMZ_BACSU Oxygen-independent coproporphyrinogen-III oxidase 2 OS=Bacillus subtilis (strain 168) GN=hemZ PE=1 SV=1	2.35099	0.0774373
P12041	>sp|P12041|PURQ_BACSU Phosphoribosylformylglycinamidine synthase 1 OS=Bacillus subtilis (strain 168) GN=purQ PE=3 SV=1	2.37259	8.0485
P19405	>sp|P19405|PPB3_BACSU Alkaline phosphatase 3 OS=Bacillus subtilis (strain 168) GN=phoB PE=1 SV=4	2.39713	8.3581
P37811	>sp|P37811|ATPD_BACSU ATP synthase subunit delta OS=Bacillus subtilis (strain 168) GN=atpH PE=1 SV=1	2.59635	3.02071
P0CI74	>sp|P0CI74|GPSB_BACSU Cell cycle protein GpsB OS=Bacillus subtilis (strain 168) GN=gpsB PE=1 SV=1	2.64789	1.78876
P42239	>sp|P42239|YCBG_BACSU Uncharacterized HTH-type transcriptional regulator YcbG OS=Bacillus subtilis (strain 168) GN=ycbG PE=4 SV=2	2.69664	1.26105
P46338	>sp|P46338|PSTS_BACSU Phosphate-binding protein PstS OS=Bacillus subtilis (strain 168) GN=pstS PE=3 SV=1	5.99864	10.0211
P37582	>sp|P37582|GLNR_BACSU HTH-type transcriptional regulator GlnR OS=Bacillus subtilis (strain 168) GN=glnR PE=1 SV=1	6.4759	4.95405
C0H3Q1	>sp|C0H3Q1|YTZI_BACSU Uncharacterized membrane protein YtzI OS=Bacillus subtilis (strain 168) GN=ytzI PE=4 SV=1	ND	ND
C0H3T6	>sp|C0H3T6|YXZL_BACSU Uncharacterized protein YxzL OS=Bacillus subtilis (strain 168) GN=yxzL PE=4 SV=1	ND	ND
C0H3V8	>sp|C0H3V8|YYZM_BACSU Uncharacterized protein YyzM OS=Bacillus subtilis (strain 168) GN=yyzM PE=4 SV=1	ND	ND
C0H3X3	>sp|C0H3X3|YEZF_BACSU Uncharacterized membrane protein YezF OS=Bacillus subtilis (strain 168) GN=yezF PE=4 SV=1	ND	ND
C0H3X9	>sp|C0H3X9|YGZD_BACSU Uncharacterized HTH-type transcriptional regulator YgzD OS=Bacillus subtilis (strain 168) GN=ygzD PE=4 SV=1	ND	ND
C0H3Y7	>sp|C0H3Y7|YJZK_BACSU Uncharacterized protein YjzK OS=Bacillus subtilis (strain 168) GN=yjzK PE=4 SV=1	ND	ND
C0H405	>sp|C0H405|YKZS_BACSU Uncharacterized protein YkzS OS=Bacillus subtilis (strain 168) GN=ykzS PE=4 SV=1	ND	ND
C0H418	>sp|C0H418|YNZL_BACSU Uncharacterized protein YnzL OS=Bacillus subtilis (strain 168) GN=ynzL PE=4 SV=1	ND	ND
C0H432	>sp|C0H432|YOYE_BACSU Uncharacterized protein YoyE OS=Bacillus subtilis (strain 168) GN=yoyE PE=4 SV=1	ND	ND
C0H440	>sp|C0H440|YOUA_BACSU SPBc2 prophage-derived uncharacterized protein YouA OS=Bacillus subtilis (strain 168) GN=youA PE=4 SV=1	ND	ND
C0H446	>sp|C0H446|YPZI_BACSU Uncharacterized protein YpzI OS=Bacillus subtilis (strain 168) GN=ypzI PE=4 SV=1	ND	ND
C0SP85	>sp|C0SP85|YUKE_BACSU Uncharacterized protein YukE OS=Bacillus subtilis (strain 168) GN=yukE PE=3 SV=1	ND	ND
O05217	>sp|O05217|YWRC_BACSU Uncharacterized HTH-type transcriptional regulator YwrC OS=Bacillus subtilis (strain 168) GN=ywrC PE=4 SV=1	ND	ND
O05227	>sp|O05227|MRPG_BACSU Na(+)/H(+) antiporter subunit G OS=Bacillus subtilis (strain 168) GN=mrpG PE=1 SV=1	ND	ND
O05243	>sp|O05243|YUGU_BACSU UPF0047 protein YugU OS=Bacillus subtilis (strain 168) GN=yugU PE=3 SV=2	ND	ND
O05263	>sp|O05263|RHAM_BACSU L-rhamnose mutarotase OS=Bacillus subtilis (strain 168) GN=rhaM PE=3 SV=1	ND	ND
O05389	>sp|O05389|YRBE_BACSU Uncharacterized oxidoreductase YrbE OS=Bacillus subtilis (strain 168) GN=yrbE PE=3 SV=2	ND	ND
O05393	>sp|O05393|MCCA_BACSU O-acetylserine dependent cystathionine beta-synthase OS=Bacillus subtilis (strain 168) GN=mccA PE=1 SV=1	ND	ND
O05403	>sp|O05403|RSIV_BACSU Anti-sigma-V factor RsiV OS=Bacillus subtilis (strain 168) GN=rsiV PE=1 SV=1	ND	ND
O05406	>sp|O05406|YRHP_BACSU Uncharacterized membrane protein YrhP OS=Bacillus subtilis (strain 168) GN=yrhP PE=3 SV=2	ND	ND
O05497	>sp|O05497|YDHF_BACSU Uncharacterized protein YdhF OS=Bacillus subtilis (strain 168) GN=ydhF PE=4 SV=2	ND	ND
O05503	>sp|O05503|YDHK_BACSU Uncharacterized protein YdhK OS=Bacillus subtilis (strain 168) GN=ydhK PE=1 SV=1	ND	ND
O06714	>sp|O06714|SBCC_BACSU Nuclease SbcCD subunit C OS=Bacillus subtilis (strain 168) GN=sbcC PE=3 SV=3	ND	ND
O06725	>sp|O06725|YISL_BACSU UPF0344 protein YisL OS=Bacillus subtilis (strain 168) GN=yisL PE=3 SV=1	ND	ND
O06728	>sp|O06728|YISP_BACSU Putative phytoene/squalene synthase YisP OS=Bacillus subtilis (strain 168) GN=yisP PE=3 SV=2	ND	ND
O06733	>sp|O06733|YISX_BACSU Uncharacterized protein YisX OS=Bacillus subtilis (strain 168) GN=yisX PE=4 SV=1	ND	ND
O06967	>sp|O06967|BMRA_BACSU Multidrug resistance ABC transporter ATP-binding/permease protein BmrA OS=Bacillus subtilis (strain 168) GN=bmrA PE=1 SV=1	ND	ND
O06978	>sp|O06978|YVCP_BACSU Uncharacterized transcriptional regulatory protein YvcP OS=Bacillus subtilis (strain 168) GN=yvcP PE=3 SV=1	ND	ND
O06979	>sp|O06979|YVCQ_BACSU Sensor histidine kinase YvcQ OS=Bacillus subtilis (strain 168) GN=yvcQ PE=3 SV=1	ND	ND
O06989	>sp|O06989|MDXE_BACSU Maltodextrin-binding protein MdxE OS=Bacillus subtilis (strain 168) GN=mdxE PE=1 SV=1	ND	ND
O07546	>sp|O07546|YHEE_BACSU Uncharacterized protein YheE OS=Bacillus subtilis (strain 168) GN=yheE PE=4 SV=1	ND	ND
O07558	>sp|O07558|YHJD_BACSU Uncharacterized protein YhjD OS=Bacillus subtilis (strain 168) GN=yhjD PE=4 SV=1	ND	1.45789
O07593	>sp|O07593|YHDX_BACSU Uncharacterized protein YhdX OS=Bacillus subtilis (strain 168) GN=yhdX PE=4 SV=1	ND	ND
O07596	>sp|O07596|YHEN_BACSU Putative polysaccharide deacetylase YheN OS=Bacillus subtilis (strain 168) GN=yheN PE=3 SV=1	ND	ND
O07605	>sp|O07605|GLTT_BACSU Proton/sodium-glutamate symport protein OS=Bacillus subtilis (strain 168) GN=gltT PE=3 SV=1	ND	ND
O07617	>sp|O07617|PHOE_BACSU Uncharacterized phosphatase PhoE OS=Bacillus subtilis (strain 168) GN=phoE PE=3 SV=1	ND	ND
O07618	>sp|O07618|YHFS_BACSU Putative acetyl-CoA C-acetyltransferase YhfS OS=Bacillus subtilis (strain 168) GN=yhfS PE=2 SV=1	ND	ND
O07949	>sp|O07949|YRAF_BACSU Spore coat protein F-like protein YraF OS=Bacillus subtilis (strain 168) GN=yraF PE=3 SV=1	ND	ND
O08335	>sp|O08335|BSCR_BACSU HTH-type transcriptional repressor BscR OS=Bacillus subtilis (strain 168) GN=bscR PE=4 SV=1	ND	ND
O31431	>sp|O31431|YBDG_BACSU Uncharacterized protein YbdG OS=Bacillus subtilis (strain 168) GN=ybdG PE=4 SV=2	ND	ND
O31433	>sp|O31433|YBDK_BACSU Sensor histidine kinase YbdK OS=Bacillus subtilis (strain 168) GN=ybdK PE=3 SV=1	ND	ND
O31447	>sp|O31447|YBFG_BACSU Uncharacterized protein YbfG OS=Bacillus subtilis (strain 168) GN=ybfG PE=3 SV=1	ND	ND
O31451	>sp|O31451|YBFJ_BACSU Uncharacterized protein YbfJ OS=Bacillus subtilis (strain 168) GN=ybfJ PE=4 SV=1	ND	ND
O31454	>sp|O31454|YBFN_BACSU Uncharacterized protein YbfN OS=Bacillus subtilis (strain 168) GN=ybfN PE=4 SV=1	ND	ND
O31474	>sp|O31474|YCGJ_BACSU Uncharacterized methyltransferase YcgJ OS=Bacillus subtilis (strain 168) GN=ycgJ PE=1 SV=2	ND	ND
O31540	>sp|O31540|YETK_BACSU Uncharacterized transporter YetK OS=Bacillus subtilis (strain 168) GN=yetK PE=3 SV=1	ND	ND
O31555	>sp|O31555|YFJD_BACSU Uncharacterized lipoprotein YfjD OS=Bacillus subtilis (strain 168) GN=yfjD PE=4 SV=1	ND	ND
O31567	>sp|O31567|YFIY_BACSU Probable siderophore-binding lipoprotein YfiY OS=Bacillus subtilis (strain 168) GN=yfiY PE=1 SV=1	ND	ND
O31573	>sp|O31573|YFHE_BACSU Uncharacterized protein YfhE OS=Bacillus subtilis (strain 168) GN=yfhE PE=4 SV=1	ND	ND
O31583	>sp|O31583|YFHP_BACSU Uncharacterized protein YfhP OS=Bacillus subtilis (strain 168) GN=yfhP PE=2 SV=1	ND	ND
O31602	>sp|O31602|SPX_BACSU Regulatory protein spx OS=Bacillus subtilis (strain 168) GN=spxA PE=1 SV=1	ND	ND
O31607	>sp|O31607|TRHBO_BACSU Group 2 truncated hemoglobin YjbI OS=Bacillus subtilis (strain 168) GN=yjbI PE=1 SV=1	ND	ND
O31618	>sp|O31618|THIG_BACSU Thiazole synthase OS=Bacillus subtilis (strain 168) GN=thiG PE=1 SV=1	ND	ND
O31622	>sp|O31622|COTO_BACSU Spore coat protein O OS=Bacillus subtilis (strain 168) GN=cotO PE=4 SV=1	ND	ND
O31641	>sp|O31641|YJCS_BACSU Uncharacterized protein YjcS OS=Bacillus subtilis (strain 168) GN=yjcS PE=1 SV=1	ND	ND
O31650	>sp|O31650|YJDI_BACSU Uncharacterized protein YjdI OS=Bacillus subtilis (strain 168) GN=yjdI PE=4 SV=1	ND	ND
O31655	>sp|O31655|RSGI_BACSU Anti-sigma-I factor RsgI OS=Bacillus subtilis (strain 168) GN=rsgI PE=1 SV=1	ND	ND
O31662	>sp|O31662|MTNA_BACSU Methylthioribose-1-phosphate isomerase OS=Bacillus subtilis (strain 168) GN=mtnA PE=1 SV=1	ND	ND
O31664	>sp|O31664|MTNU_BACSU UPF0012 hydrolase MtnU OS=Bacillus subtilis (strain 168) GN=mtnU PE=3 SV=1	ND	-0.630213
O31667	>sp|O31667|MTNX_BACSU 2-hydroxy-3-keto-5-methylthiopentenyl-1-phosphate phosphatase OS=Bacillus subtilis (strain 168) GN=mtnX PE=1 SV=1	ND	ND
O31677	>sp|O31677|QUEE_BACSU 7-carboxy-7-deazaguanine synthase OS=Bacillus subtilis (strain 168) GN=queE PE=1 SV=1	ND	ND
O31698	>sp|O31698|YKUL_BACSU CBS domain-containing protein YkuL OS=Bacillus subtilis (strain 168) GN=ykuL PE=1 SV=1	ND	ND
O31705	>sp|O31705|MOAE_BACSU Molybdopterin synthase catalytic subunit OS=Bacillus subtilis (strain 168) GN=moaE PE=3 SV=1	ND	ND
O31729	>sp|O31729|YLMG_BACSU Uncharacterized membrane protein YlmG OS=Bacillus subtilis (strain 168) GN=ylmG PE=3 SV=1	ND	ND
O31739	>sp|O31739|YLQD_BACSU Uncharacterized protein YlqD OS=Bacillus subtilis (strain 168) GN=ylqD PE=4 SV=1	ND	ND
O31761	>sp|O31761|YMFC_BACSU Uncharacterized HTH-type transcriptional regulator YmfC OS=Bacillus subtilis (strain 168) GN=ymfC PE=4 SV=1	ND	ND
O31773	>sp|O31773|PBPX_BACSU Putative penicillin-binding protein PbpX OS=Bacillus subtilis (strain 168) GN=pbpX PE=2 SV=1	ND	ND
O31776	>sp|O31776|TDH_BACSU L-threonine 3-dehydrogenase OS=Bacillus subtilis (strain 168) GN=tdh PE=3 SV=1	ND	1.92934
O31790	>sp|O31790|YMAD_BACSU Uncharacterized protein YmaD OS=Bacillus subtilis (strain 168) GN=ymaD PE=3 SV=1	ND	ND
O31797	>sp|O31797|YMZC_BACSU Uncharacterized protein YmzC OS=Bacillus subtilis (strain 168) GN=ymzC PE=1 SV=1	ND	ND
O31804	>sp|O31804|TATAC_BACSU Sec-independent protein translocase protein TatAc OS=Bacillus subtilis (strain 168) GN=tatAc PE=3 SV=1	ND	ND
O31810	>sp|O31810|YNDF_BACSU Spore germination protein YndF OS=Bacillus subtilis (strain 168) GN=yndF PE=3 SV=1	ND	ND
O31832	>sp|O31832|YOZF_BACSU Uncharacterized protein YozF OS=Bacillus subtilis (strain 168) GN=yozF PE=4 SV=2	ND	ND
O31837	>sp|O31837|YOZH_BACSU Uncharacterized protein YozH OS=Bacillus subtilis (strain 168) GN=yozH PE=4 SV=2	ND	ND
O31848	>sp|O31848|YOZC_BACSU Uncharacterized protein YozC OS=Bacillus subtilis (strain 168) GN=yozC PE=4 SV=1	ND	ND
O31864	>sp|O31864|YOZE_BACSU UPF0346 protein YozE OS=Bacillus subtilis (strain 168) GN=yozE PE=1 SV=1	ND	ND
O31892	>sp|O31892|YORW_BACSU SPBc2 prophage-derived uncharacterized protein YorW OS=Bacillus subtilis (strain 168) GN=yorW PE=4 SV=1	ND	ND
O31912	>sp|O31912|YORA_BACSU SPBc2 prophage-derived uncharacterized protein YorA OS=Bacillus subtilis (strain 168) GN=yorA PE=4 SV=1	ND	ND
O31976	>sp|O31976|YOMI_BACSU SPBc2 prophage-derived uncharacterized transglycosylase YomI OS=Bacillus subtilis (strain 168) GN=yomI PE=3 SV=2	ND	ND
O31993	>sp|O31993|YOLB_BACSU SPBc2 prophage-derived uncharacterized protein YolB OS=Bacillus subtilis (strain 168) GN=yolB PE=4 SV=1	ND	ND
O32029	>sp|O32029|YRRT_BACSU Uncharacterized methyltransferase YrrT OS=Bacillus subtilis (strain 168) GN=yrrT PE=2 SV=1	ND	ND
O32035	>sp|O32035|YRRN_BACSU Uncharacterized protease YrrN OS=Bacillus subtilis (strain 168) GN=yrrN PE=3 SV=1	ND	ND
O32036	>sp|O32036|YRRM_BACSU Putative O-methyltransferase YrrM OS=Bacillus subtilis (strain 168) GN=yrrM PE=3 SV=1	ND	ND
O32045	>sp|O32045|YRVD_BACSU Uncharacterized protein YrvD OS=Bacillus subtilis (strain 168) GN=yrvD PE=4 SV=1	ND	ND
O32067	>sp|O32067|YTZE_BACSU Uncharacterized HTH-type transcriptional regulator YtzE OS=Bacillus subtilis (strain 168) GN=ytzE PE=1 SV=1	ND	ND
O32098	>sp|O32098|YUEE_BACSU Putative phosphohydrolase YueE OS=Bacillus subtilis (strain 168) GN=yueE PE=4 SV=1	ND	ND
O32105	>sp|O32105|YUIF_BACSU Putative amino acid transporter YuiF OS=Bacillus subtilis (strain 168) GN=yuiF PE=4 SV=1	ND	ND
O32107	>sp|O32107|YUID_BACSU Uncharacterized membrane protein YuiD OS=Bacillus subtilis (strain 168) GN=yuiD PE=4 SV=1	ND	ND
O32119	>sp|O32119|YUTI_BACSU Putative nitrogen fixation protein YutI OS=Bacillus subtilis (strain 168) GN=yutI PE=3 SV=1	ND	ND
O32150	>sp|O32150|BSN2_BACSU Extracellular ribonuclease OS=Bacillus subtilis (strain 168) GN=bsn PE=3 SV=1	ND	ND
O32166	>sp|O32166|YURZ_BACSU Uncharacterized protein YurZ OS=Bacillus subtilis (strain 168) GN=yurZ PE=4 SV=1	ND	ND
O32198	>sp|O32198|LIAS_BACSU Sensor histidine kinase LiaS OS=Bacillus subtilis (strain 168) GN=liaS PE=2 SV=1	ND	ND
O32199	>sp|O32199|LIAF_BACSU Protein LiaF OS=Bacillus subtilis (strain 168) GN=liaF PE=2 SV=1	ND	ND
O32204	>sp|O32204|ARCD_BACSU Putative arginine/ornithine antiporter OS=Bacillus subtilis (strain 168) GN=yvsH PE=3 SV=1	ND	ND
O32233	>sp|O32233|SECG_BACSU Probable protein-export membrane protein SecG OS=Bacillus subtilis (strain 168) GN=secG PE=3 SV=1	ND	ND
O32234	>sp|O32234|YVAM_BACSU AB hydrolase superfamily protein YvaM OS=Bacillus subtilis (strain 168) GN=yvaM PE=2 SV=1	ND	0.0238794
O32236	>sp|O32236|RGHR_BACSU HTH-type transcriptional repressor RghR OS=Bacillus subtilis (strain 168) GN=rghR PE=1 SV=1	ND	ND
O32242	>sp|O32242|SDPR_BACSU Transcriptional repressor SdpR OS=Bacillus subtilis (strain 168) GN=sdpR PE=2 SV=1	ND	ND
O32280	>sp|O32280|YWZC_BACSU UPF0741 protein YwzC OS=Bacillus subtilis (strain 168) GN=ywzC PE=3 SV=1	ND	ND
O32294	>sp|O32294|RAPG_BACSU Response regulator aspartate phosphatase G OS=Bacillus subtilis (strain 168) GN=rapG PE=2 SV=1	ND	ND
O32437	>sp|O32437|COMZ_BACSU ComG operon repressor OS=Bacillus subtilis (strain 168) GN=comZ PE=4 SV=2	ND	ND
O34303	>sp|O34303|YDJA_BACSU Type-2 restriction enzyme BsuMI component YdjA OS=Bacillus subtilis (strain 168) GN=ydjA PE=2 SV=1	ND	ND
O34313	>sp|O34313|NTPES_BACSU Trifunctional nucleotide phosphoesterase protein YfkN OS=Bacillus subtilis (strain 168) GN=yfkN PE=1 SV=1	ND	ND
O34325	>sp|O34325|YTRP_BACSU Uncharacterized protein YtrP OS=Bacillus subtilis (strain 168) GN=ytrP PE=4 SV=1	ND	ND
O34341	>sp|O34341|YEBC_BACSU Uncharacterized protein YebC OS=Bacillus subtilis (strain 168) GN=yebC PE=4 SV=2	ND	-1.73291
O34347	>sp|O34347|ASSY_BACSU Argininosuccinate synthase OS=Bacillus subtilis (strain 168) GN=argG PE=3 SV=1	ND	ND
O34384	>sp|O34384|YCEE_BACSU Uncharacterized protein YceE OS=Bacillus subtilis (strain 168) GN=yceE PE=3 SV=1	ND	ND
O34385	>sp|O34385|MNTA_BACSU Manganese-binding lipoprotein MntA OS=Bacillus subtilis (strain 168) GN=mntA PE=3 SV=1	ND	ND
O34399	>sp|O34399|GLTB_BACSU Glutamate synthase [NADPH] small chain OS=Bacillus subtilis (strain 168) GN=gltB PE=2 SV=2	ND	ND
O34402	>sp|O34402|YRRD_BACSU Uncharacterized protein YrrD OS=Bacillus subtilis (strain 168) GN=yrrD PE=4 SV=1	ND	ND
O34411	>sp|O34411|HIS9_BACSU Histidinol-phosphatase OS=Bacillus subtilis (strain 168) GN=hisK PE=1 SV=1	ND	ND
O34474	>sp|O34474|YOEA_BACSU Probable multidrug resistance protein YoeA OS=Bacillus subtilis (strain 168) GN=yoeA PE=3 SV=2	ND	ND
O34503	>sp|O34503|YTZD_BACSU Uncharacterized protein YtzD OS=Bacillus subtilis (strain 168) GN=ytzD PE=4 SV=2	ND	ND
O34506	>sp|O34506|YNGL_BACSU UPF0713 protein YngL OS=Bacillus subtilis (strain 168) GN=yngL PE=3 SV=1	ND	ND
O34510	>sp|O34510|YFMF_BACSU Fe(3+)-citrate import ATP-binding protein YfmF OS=Bacillus subtilis (strain 168) GN=yfmF PE=3 SV=1	ND	ND
O34513	>sp|O34513|YLBM_BACSU UPF0348 protein YlbM OS=Bacillus subtilis (strain 168) GN=ylbM PE=3 SV=1	ND	ND
O34533	>sp|O34533|YTCD_BACSU Uncharacterized HTH-type transcriptional regulator YtcD OS=Bacillus subtilis (strain 168) GN=ytcD PE=1 SV=1	ND	ND
O34563	>sp|O34563|GLNH_BACSU ABC transporter glutamine-binding protein GlnH OS=Bacillus subtilis (strain 168) GN=glnH PE=2 SV=1	ND	ND
O34579	>sp|O34579|YFKD_BACSU Uncharacterized protein YfkD OS=Bacillus subtilis (strain 168) GN=yfkD PE=4 SV=1	ND	ND
O34593	>sp|O34593|YJQA_BACSU Uncharacterized protein YjqA OS=Bacillus subtilis (strain 168) GN=yjqA PE=4 SV=1	ND	ND
O34596	>sp|O34596|YOBK_BACSU Uncharacterized protein YobK OS=Bacillus subtilis (strain 168) GN=yobK PE=1 SV=1	ND	ND
O34598	>sp|O34598|GUAD_BACSU Guanine deaminase OS=Bacillus subtilis (strain 168) GN=guaD PE=1 SV=1	ND	ND
O34607	>sp|O34607|SDHA_BACSU Probable L-serine dehydratase, alpha chain OS=Bacillus subtilis (strain 168) GN=sdaAA PE=3 SV=1	ND	ND
O34624	>sp|O34624|YEBE_BACSU UPF0316 protein YebE OS=Bacillus subtilis (strain 168) GN=yebE PE=3 SV=2	ND	ND
O34635	>sp|O34635|SDHB_BACSU Probable L-serine dehydratase, beta chain OS=Bacillus subtilis (strain 168) GN=sdaAB PE=3 SV=1	ND	ND
O34638	>sp|O34638|YKOH_BACSU Sensor histidine kinase YkoH OS=Bacillus subtilis (strain 168) GN=ykoH PE=3 SV=1	ND	ND
O34640	>sp|O34640|YERI_BACSU Uncharacterized protein YerI OS=Bacillus subtilis (strain 168) GN=yerI PE=3 SV=1	ND	ND
O34654	>sp|O34654|YODI_BACSU Uncharacterized protein YodI OS=Bacillus subtilis (strain 168) GN=yodI PE=4 SV=1	ND	ND
O34656	>sp|O34656|COTI_BACSU Spore coat protein I OS=Bacillus subtilis (strain 168) GN=cotI PE=1 SV=1	ND	ND
O34661	>sp|O34661|PANE_BACSU Probable 2-dehydropantoate 2-reductase OS=Bacillus subtilis (strain 168) GN=panE PE=1 SV=1	ND	ND
O34669	>sp|O34669|YOCH_BACSU Cell wall-binding protein YocH OS=Bacillus subtilis (strain 168) GN=yocH PE=1 SV=1	ND	ND
O34688	>sp|O34688|YBCC_BACSU UPF0753 protein YbcC OS=Bacillus subtilis (strain 168) GN=ybcC PE=3 SV=2	ND	ND
O34691	>sp|O34691|NAIP_BACSU Putative niacin/nicotinamide transporter NaiP OS=Bacillus subtilis (strain 168) GN=naiP PE=1 SV=1	ND	-0.00976117
O34723	>sp|O34723|DESR_BACSU Transcriptional regulatory protein DesR OS=Bacillus subtilis (strain 168) GN=desR PE=3 SV=1	ND	ND
O34725	>sp|O34725|YJHA_BACSU Uncharacterized lipoprotein YjhA OS=Bacillus subtilis (strain 168) GN=yjhA PE=1 SV=1	ND	ND
O34744	>sp|O34744|SUMT_BACSU Uroporphyrinogen-III C-methyltransferase OS=Bacillus subtilis (strain 168) GN=sumT PE=2 SV=1	ND	ND
O34745	>sp|O34745|YODF_BACSU Uncharacterized symporter YodF OS=Bacillus subtilis (strain 168) GN=yodF PE=2 SV=1	ND	ND
O34748	>sp|O34748|RECQ_BACSU Probable ATP-dependent DNA helicase RecQ OS=Bacillus subtilis (strain 168) GN=recQ PE=3 SV=1	ND	ND
O34753	>sp|O34753|TAGO_BACSU Probable undecaprenyl-phosphate N-acetylglucosaminyl 1-phosphate transferase OS=Bacillus subtilis (strain 168) GN=tagO PE=3 SV=1	ND	ND
O34756	>sp|O34756|YJKB_BACSU Putative ABC transporter ATP-binding protein YjkB OS=Bacillus subtilis (strain 168) GN=yjkB PE=3 SV=1	ND	ND
O34764	>sp|O34764|SAT1_BACSU Sulfate adenylyltransferase OS=Bacillus subtilis (strain 168) GN=sat PE=2 SV=1	ND	8.36954
O34776	>sp|O34776|YKUK_BACSU Uncharacterized protein YkuK OS=Bacillus subtilis (strain 168) GN=ykuK PE=4 SV=1	ND	ND
O34797	>sp|O34797|COAD_BACSU Phosphopantetheine adenylyltransferase OS=Bacillus subtilis (strain 168) GN=coaD PE=1 SV=1	ND	ND
O34803	>sp|O34803|YEAA_BACSU Uncharacterized protein YeaA OS=Bacillus subtilis (strain 168) GN=yeaA PE=4 SV=1	ND	ND
O34823	>sp|O34823|YBCF_BACSU Putative carbonic anhydrase-like protein YbcF OS=Bacillus subtilis (strain 168) GN=ybcF PE=3 SV=1	ND	ND
O34828	>sp|O34828|YRZB_BACSU UPF0473 protein YrzB OS=Bacillus subtilis (strain 168) GN=yrzB PE=3 SV=1	ND	ND
O34840	>sp|O34840|YFKE_BACSU Putative cation exchanger YfkE OS=Bacillus subtilis (strain 168) GN=yfkE PE=3 SV=1	ND	ND
O34841	>sp|O34841|YOEB_BACSU Uncharacterized protein YoeB OS=Bacillus subtilis (strain 168) GN=yoeB PE=2 SV=2	ND	ND
O34851	>sp|O34851|LDC_BACSU Probable murein peptide carboxypeptidase OS=Bacillus subtilis (strain 168) GN=ykfA PE=2 SV=2	ND	ND
O34857	>sp|O34857|ROK_BACSU Repressor rok OS=Bacillus subtilis (strain 168) GN=rok PE=1 SV=1	ND	ND
O34878	>sp|O34878|OPUCB_BACSU Glycine betaine/carnitine/choline transport system permease protein OpuCB OS=Bacillus subtilis (strain 168) GN=opuCB PE=1 SV=1	ND	ND
O34892	>sp|O34892|YOBS_BACSU Uncharacterized HTH-type transcriptional regulator YobS OS=Bacillus subtilis (strain 168) GN=yobS PE=4 SV=1	ND	ND
O34896	>sp|O34896|UXUB_BACSU Uncharacterized oxidoreductase UxuB OS=Bacillus subtilis (strain 168) GN=uxuB PE=2 SV=1	ND	ND
O34899	>sp|O34899|PDUO_BACSU Cob(I)yrinic acid a,c-diamide adenosyltransferase OS=Bacillus subtilis (strain 168) GN=yvqK PE=1 SV=2	ND	ND
O34952	>sp|O34952|LTAS2_BACSU Lipoteichoic acid synthase 2 OS=Bacillus subtilis (strain 168) GN=ltaS2 PE=1 SV=1	ND	ND
O34968	>sp|O34968|YERB_BACSU Putative lipoprotein YerB OS=Bacillus subtilis (strain 168) GN=yerB PE=1 SV=1	ND	ND
O34987	>sp|O34987|PBUG_BACSU Guanine/hypoxanthine permease PbuG OS=Bacillus subtilis (strain 168) GN=pbuG PE=1 SV=1	ND	ND
O35013	>sp|O35013|YTKD_BACSU Putative 8-oxo-dGTP diphosphatase YtkD OS=Bacillus subtilis (strain 168) GN=ytkD PE=1 SV=1	ND	ND
O35017	>sp|O35017|YOGA_BACSU Uncharacterized zinc-type alcohol dehydrogenase-like protein YogA OS=Bacillus subtilis (strain 168) GN=yogA PE=3 SV=1	ND	ND
O35040	>sp|O35040|YKOQ_BACSU Uncharacterized metallophosphoesterase YkoQ OS=Bacillus subtilis (strain 168) GN=ykoQ PE=3 SV=1	ND	ND
P00497	>sp|P00497|PUR1_BACSU Amidophosphoribosyltransferase OS=Bacillus subtilis (strain 168) GN=purF PE=1 SV=2	ND	ND
P03964	>sp|P03964|TRPC_BACSU Indole-3-glycerol phosphate synthase OS=Bacillus subtilis (strain 168) GN=trpC PE=3 SV=3	ND	ND
P04189	>sp|P04189|SUBT_BACSU Subtilisin E OS=Bacillus subtilis (strain 168) GN=aprE PE=1 SV=3	ND	ND
P05654	>sp|P05654|PYRB_BACSU Aspartate carbamoyltransferase OS=Bacillus subtilis (strain 168) GN=pyrB PE=1 SV=2	ND	ND
P06534	>sp|P06534|SP0A_BACSU Stage 0 sporulation protein A OS=Bacillus subtilis (strain 168) GN=spo0A PE=1 SV=1	ND	ND
P07789	>sp|P07789|COTB_BACSU Spore coat protein B OS=Bacillus subtilis (strain 168) GN=cotB PE=4 SV=2	ND	ND
P07790	>sp|P07790|COTC_BACSU Spore coat protein C OS=Bacillus subtilis (strain 168) GN=cotC PE=4 SV=1	ND	ND
P08495-2	>sp|P08495-2|AK2_BACSU Isoform Beta of Aspartokinase 2 OS=Bacillus subtilis (strain 168) GN=lysC	ND	ND
P0CI75	>sp|P0CI75|BIRA_BACSU Bifunctional protein BirA OS=Bacillus subtilis (strain 168) GN=birA PE=1 SV=1	ND	ND
P10728	>sp|P10728|SP2AB_BACSU Anti-sigma F factor OS=Bacillus subtilis (strain 168) GN=spoIIAB PE=1 SV=1	ND	0.133865
P10943	>sp|P10943|HUTP_BACSU Hut operon positive regulatory protein OS=Bacillus subtilis (strain 168) GN=hutP PE=1 SV=4	ND	ND
P11018	>sp|P11018|ISP1_BACSU Major intracellular serine protease OS=Bacillus subtilis (strain 168) GN=isp PE=1 SV=2	ND	ND
P11045	>sp|P11045|DYR_BACSU Dihydrofolate reductase OS=Bacillus subtilis (strain 168) GN=dfrA PE=1 SV=2	ND	ND
P12046	>sp|P12046|PUR7_BACSU Phosphoribosylaminoimidazole-succinocarboxamide synthase OS=Bacillus subtilis (strain 168) GN=purC PE=1 SV=1	ND	ND
P12049	>sp|P12049|YEXA_BACSU UPF0062 protein YexA OS=Bacillus subtilis (strain 168) GN=yexA PE=1 SV=1	ND	ND
P13714	>sp|P13714|LDH_BACSU L-lactate dehydrogenase OS=Bacillus subtilis (strain 168) GN=ldh PE=1 SV=3	ND	ND
P16618	>sp|P16618|HEM1_BACSU Glutamyl-tRNA reductase OS=Bacillus subtilis (strain 168) GN=hemA PE=1 SV=1	ND	ND
P18185	>sp|P18185|CARY_BACSU Carbamoyl-phosphate synthase arginine-specific large chain OS=Bacillus subtilis (strain 168) GN=carB PE=3 SV=4	ND	ND
P18186	>sp|P18186|OTC_BACSU Ornithine carbamoyltransferase OS=Bacillus subtilis (strain 168) GN=argF PE=1 SV=1	ND	ND
P19080	>sp|P19080|AROH_BACSU Chorismate mutase AroH OS=Bacillus subtilis (strain 168) GN=aroH PE=1 SV=2	ND	ND
P21204	>sp|P21204|YSZB_BACSU UPF0735 ACT domain-containing protein YszB OS=Bacillus subtilis (strain 168) GN=yszB PE=3 SV=1	ND	ND
P23308	>sp|P23308|SINI_BACSU Protein SinI OS=Bacillus subtilis (strain 168) GN=sinI PE=1 SV=1	ND	ND
P23446	>sp|P23446|FLGG_BACSU Flagellar basal-body rod protein FlgG OS=Bacillus subtilis (strain 168) GN=flgG PE=3 SV=2	ND	ND
P23479	>sp|P23479|SBCD_BACSU Nuclease SbcCD subunit D OS=Bacillus subtilis (strain 168) GN=sbcD PE=3 SV=5	ND	ND
P24009	>sp|P24009|COXX2_BACSU Protoheme IX farnesyltransferase 2 OS=Bacillus subtilis (strain 168) GN=ctaB2 PE=1 SV=2	ND	ND
P24072	>sp|P24072|CHEY_BACSU Chemotaxis protein CheY OS=Bacillus subtilis (strain 168) GN=cheY PE=1 SV=3	ND	ND
P25151	>sp|P25151|SYY2_BACSU Tyrosine--tRNA ligase 2 OS=Bacillus subtilis (strain 168) GN=tyrS2 PE=3 SV=2	ND	ND
P25993	>sp|P25993|CARA_BACSU Carbamoyl-phosphate synthase pyrimidine-specific small chain OS=Bacillus subtilis (strain 168) GN=pyrAA PE=3 SV=1	ND	ND
P25996	>sp|P25996|PYRDB_BACSU Dihydroorotate dehydrogenase B (NAD(+)), catalytic subunit OS=Bacillus subtilis (strain 168) GN=pyrD PE=1 SV=1	ND	ND
P26382	>sp|P26382|PTFD_BACSU Fructose permease IID component OS=Bacillus subtilis (strain 168) GN=levG PE=4 SV=1	ND	ND
P26900-2	>sp|P26900-2|ASPG1_BACSU Isoform Short of L-asparaginase 1 OS=Bacillus subtilis (strain 168) GN=ansA	ND	ND
P27621	>sp|P27621|TAGB_BACSU Putative CDP-glycerol:glycerophosphate glycerophosphotransferase OS=Bacillus subtilis (strain 168) GN=tagB PE=2 SV=1	ND	ND
P32728	>sp|P32728|YLXR_BACSU Uncharacterized protein YlxR OS=Bacillus subtilis (strain 168) GN=ylxR PE=4 SV=1	ND	ND
P32730	>sp|P32730|YLXP_BACSU Uncharacterized protein YlxP OS=Bacillus subtilis (strain 168) GN=ylxP PE=4 SV=1	ND	ND
P32960	>sp|P32960|RACX_BACSU Probable amino-acid racemase OS=Bacillus subtilis (strain 168) GN=racX PE=2 SV=2	ND	ND
P33911	>sp|P33911|CSRA_BACSU Carbon storage regulator homolog OS=Bacillus subtilis (strain 168) GN=csrA PE=1 SV=1	ND	ND
P35155	>sp|P35155|SCPB_BACSU Segregation and condensation protein B OS=Bacillus subtilis (strain 168) GN=scpB PE=1 SV=1	ND	ND
P36839	>sp|P36839|ARGD_BACSU Acetylornithine aminotransferase OS=Bacillus subtilis (strain 168) GN=argD PE=3 SV=2	ND	ND
P37466	>sp|P37466|VEG_BACSU Protein veg OS=Bacillus subtilis (strain 168) GN=veg PE=4 SV=1	ND	ND
P37488	>sp|P37488|YYBP_BACSU Uncharacterized lipoprotein YybP OS=Bacillus subtilis (strain 168) GN=yybP PE=4 SV=1	ND	ND
P37503	>sp|P37503|YYBA_BACSU Uncharacterized HTH-type transcriptional regulator YybA OS=Bacillus subtilis (strain 168) GN=yybA PE=4 SV=1	ND	ND
P37507	>sp|P37507|YYAQ_BACSU Uncharacterized protein YyaQ OS=Bacillus subtilis (strain 168) GN=yyaQ PE=4 SV=1	ND	ND
P37508	>sp|P37508|YYAP_BACSU Uncharacterized protein YyaP OS=Bacillus subtilis (strain 168) GN=yyaP PE=1 SV=1	ND	ND
P37513	>sp|P37513|YYAK_BACSU Uncharacterized protein YyaK OS=Bacillus subtilis (strain 168) GN=yyaK PE=4 SV=1	ND	ND
P37519	>sp|P37519|YYAE_BACSU Probable oxidoreductase YyaE OS=Bacillus subtilis (strain 168) GN=yyaE PE=3 SV=1	ND	0.276134
P37529	>sp|P37529|DCK_BACSU Deoxyadenosine/deoxycytidine kinase OS=Bacillus subtilis (strain 168) GN=dck PE=1 SV=1	ND	ND
P37542	>sp|P37542|YABA_BACSU Initiation-control protein YabA OS=Bacillus subtilis (strain 168) GN=yabA PE=3 SV=1	ND	ND
P37543	>sp|P37543|YABB_BACSU Uncharacterized protein YabB OS=Bacillus subtilis (strain 168) GN=yabB PE=4 SV=1	ND	ND
P37552	>sp|P37552|RIDA_BACSU Enamine/imine deaminase OS=Bacillus subtilis (strain 168) GN=yabJ PE=1 SV=3	ND	ND
P37553	>sp|P37553|YABK_BACSU Uncharacterized protein YabK OS=Bacillus subtilis (strain 168) GN=yabK PE=4 SV=1	ND	ND
P37558	>sp|P37558|YABP_BACSU Spore protein YabP OS=Bacillus subtilis (strain 168) GN=yabP PE=2 SV=1	ND	ND
P37568	>sp|P37568|CTSR_BACSU Transcriptional regulator CtsR OS=Bacillus subtilis (strain 168) GN=ctsR PE=1 SV=1	ND	ND
P37569	>sp|P37569|YACH_BACSU Uncharacterized protein YacH OS=Bacillus subtilis (strain 168) GN=yacH PE=4 SV=1	ND	ND
P37955	>sp|P37955|SPLA_BACSU Transcriptional regulator SplA OS=Bacillus subtilis (strain 168) GN=splA PE=4 SV=1	ND	ND
P37965	>sp|P37965|GLPQ_BACSU Glycerophosphoryl diester phosphodiesterase OS=Bacillus subtilis (strain 168) GN=glpQ PE=3 SV=1	ND	ND
P38032	>sp|P38032|NADB_BACSU L-aspartate oxidase OS=Bacillus subtilis (strain 168) GN=nadB PE=3 SV=1	ND	ND
P39065	>sp|P39065|ACUA_BACSU Acetoin utilization protein AcuA OS=Bacillus subtilis (strain 168) GN=acuA PE=3 SV=1	ND	ND
P39115	>sp|P39115|EXPZ_BACSU Nucleotide-binding protein ExpZ OS=Bacillus subtilis (strain 168) GN=expZ PE=3 SV=2	ND	ND
P39119	>sp|P39119|CISY_BACSU Citrate synthase 1 OS=Bacillus subtilis (strain 168) GN=citA PE=1 SV=2	ND	ND
P39120	>sp|P39120|CISY2_BACSU Citrate synthase 2 OS=Bacillus subtilis (strain 168) GN=citZ PE=1 SV=2	ND	-1.10331
P39639	>sp|P39639|BACB_BACSU Bacilysin biosynthesis protein BacB OS=Bacillus subtilis (strain 168) GN=bacB PE=1 SV=1	ND	ND
P39666	>sp|P39666|NADC_BACSU Probable nicotinate-nucleotide pyrophosphorylase [carboxylating] OS=Bacillus subtilis (strain 168) GN=nadC PE=1 SV=2	ND	ND
P39757	>sp|P39757|MOAA_BACSU Molybdenum cofactor biosynthesis protein A OS=Bacillus subtilis (strain 168) GN=moaA PE=3 SV=1	ND	ND
P39781	>sp|P39781|XKDB_BACSU Phage-like element PBSX protein XkdB OS=Bacillus subtilis (strain 168) GN=xkdB PE=4 SV=3	ND	ND
P39801	>sp|P39801|COTG_BACSU Spore coat protein G OS=Bacillus subtilis (strain 168) GN=cotG PE=1 SV=1	ND	ND
P39812	>sp|P39812|GLTA_BACSU Glutamate synthase [NADPH] large chain OS=Bacillus subtilis (strain 168) GN=gltA PE=2 SV=3	ND	6.50394
P40420	>sp|P40420|GLCU_BACSU Glucose uptake protein GlcU OS=Bacillus subtilis (strain 168) GN=glcU PE=2 SV=2	ND	ND
P40761	>sp|P40761|YUXK_BACSU Uncharacterized protein YuxK OS=Bacillus subtilis (strain 168) GN=yuxK PE=3 SV=1	ND	ND
P40768	>sp|P40768|YTKA_BACSU Uncharacterized protein YtkA OS=Bacillus subtilis (strain 168) GN=ytkA PE=4 SV=2	ND	ND
P40866	>sp|P40866|SP5AA_BACSU Stage V sporulation protein AA OS=Bacillus subtilis (strain 168) GN=spoVAA PE=4 SV=2	ND	ND
P42068	>sp|P42068|HUTG_BACSU Formimidoylglutamase OS=Bacillus subtilis (strain 168) GN=hutG PE=1 SV=1	ND	ND
P42085	>sp|P42085|XPT_BACSU Xanthine phosphoribosyltransferase OS=Bacillus subtilis (strain 168) GN=xpt PE=1 SV=1	ND	ND
P42091	>sp|P42091|CGEC_BACSU Protein CgeC OS=Bacillus subtilis (strain 168) GN=cgeC PE=4 SV=1	ND	ND
P42103	>sp|P42103|YXAD_BACSU Uncharacterized HTH-type transcriptional regulator YxaD OS=Bacillus subtilis (strain 168) GN=yxaD PE=4 SV=1	ND	ND
P42175	>sp|P42175|NARG_BACSU Nitrate reductase alpha chain OS=Bacillus subtilis (strain 168) GN=narG PE=3 SV=2	ND	ND
P42253	>sp|P42253|YCBU_BACSU Uncharacterized aminotransferase YcbU OS=Bacillus subtilis (strain 168) GN=ycbU PE=3 SV=3	ND	ND
P42410	>sp|P42410|RSBS_BACSU RsbT antagonist protein RsbS OS=Bacillus subtilis (strain 168) GN=rsbS PE=1 SV=1	ND	ND
P42422	>sp|P42422|YXDK_BACSU Sensor histidine kinase YxdK OS=Bacillus subtilis (strain 168) GN=yxdK PE=3 SV=1	ND	ND
P42425	>sp|P42425|LON2_BACSU Lon protease 2 OS=Bacillus subtilis (strain 168) GN=lon2 PE=2 SV=2	ND	ND
P42982	>sp|P42982|YPJH_BACSU Uncharacterized glycosyltransferase YpjH OS=Bacillus subtilis (strain 168) GN=ypjH PE=3 SV=2	ND	ND
P45453	>sp|P45453|COMX_BACSU Competence pheromone OS=Bacillus subtilis (strain 168) GN=comX PE=1 SV=1	ND	ND
P45711	>sp|P45711|YNEK_BACSU Uncharacterized protein YneK OS=Bacillus subtilis (strain 168) GN=yneK PE=4 SV=2	ND	ND
P45862	>sp|P45862|YWJB_BACSU Uncharacterized protein YwjB OS=Bacillus subtilis (strain 168) GN=ywjB PE=4 SV=1	ND	ND
P45868	>sp|P45868|MAO2_BACSU Probable NAD-dependent malic enzyme 2 OS=Bacillus subtilis (strain 168) GN=maeA PE=1 SV=1	ND	0.241115
P45905	>sp|P45905|YQAH_BACSU Uncharacterized protein YqaH OS=Bacillus subtilis (strain 168) GN=yqaH PE=4 SV=1	ND	ND
P45908	>sp|P45908|YQAK_BACSU Uncharacterized protein YqaK OS=Bacillus subtilis (strain 168) GN=yqaK PE=4 SV=1	ND	ND
P46320	>sp|P46320|LICH_BACSU Probable 6-phospho-beta-glucosidase OS=Bacillus subtilis (strain 168) GN=licH PE=2 SV=1	ND	ND
P46325	>sp|P46325|YXBA_BACSU Uncharacterized protein YxbA OS=Bacillus subtilis (strain 168) GN=yxbA PE=4 SV=1	ND	ND
P46330	>sp|P46330|YXBF_BACSU Uncharacterized HTH-type transcriptional regulator YxbF OS=Bacillus subtilis (strain 168) GN=yxbF PE=4 SV=1	ND	ND
P46339	>sp|P46339|YQGH_BACSU Probable ABC transporter permease protein YqgH OS=Bacillus subtilis (strain 168) GN=yqgH PE=3 SV=2	ND	ND
P46340	>sp|P46340|YQGI_BACSU Probable ABC transporter permease protein YqgI OS=Bacillus subtilis (strain 168) GN=yqgI PE=3 SV=2	ND	ND
P46341	>sp|P46341|PSTB2_BACSU Phosphate import ATP-binding protein PstB 2 OS=Bacillus subtilis (strain 168) GN=pstB2 PE=3 SV=1	ND	ND
P46342	>sp|P46342|PSTB1_BACSU Phosphate import ATP-binding protein PstB 1 OS=Bacillus subtilis (strain 168) GN=pstB1 PE=3 SV=1	ND	ND
P46916	>sp|P46916|YTXO_BACSU Uncharacterized protein YtxO OS=Bacillus subtilis (strain 168) GN=ytxO PE=4 SV=2	ND	-3.65394
P49782	>sp|P49782|SP3AE_BACSU Stage III sporulation protein AE OS=Bacillus subtilis (strain 168) GN=spoIIIAE PE=1 SV=2	ND	ND
P50734	>sp|P50734|MECA2_BACSU Adapter protein MecA 2 OS=Bacillus subtilis (strain 168) GN=mecB PE=1 SV=1	ND	ND
P50833	>sp|P50833|YPPE_BACSU Uncharacterized protein YppE OS=Bacillus subtilis (strain 168) GN=yppE PE=1 SV=1	ND	ND
P50834	>sp|P50834|YPPF_BACSU Uncharacterized protein YppF OS=Bacillus subtilis (strain 168) GN=yppF PE=4 SV=1	ND	ND
P50836	>sp|P50836|YPQA_BACSU Uncharacterized protein YpqA OS=Bacillus subtilis (strain 168) GN=ypqA PE=4 SV=1	ND	ND
P51834	>sp|P51834|SMC_BACSU Chromosome partition protein Smc OS=Bacillus subtilis (strain 168) GN=smc PE=1 SV=3	ND	ND
P52999	>sp|P52999|PAND_BACSU Aspartate 1-decarboxylase OS=Bacillus subtilis (strain 168) GN=panD PE=3 SV=1	ND	ND
P54161	>sp|P54161|EX53_BACSU 5-3 exonuclease OS=Bacillus subtilis (strain 168) GN=ypcP PE=1 SV=1	ND	ND
P54173	>sp|P54173|YPJQ_BACSU Uncharacterized protein YpjQ OS=Bacillus subtilis (strain 168) GN=ypjQ PE=1 SV=1	ND	ND
P54179	>sp|P54179|YPMS_BACSU Uncharacterized protein YpmS OS=Bacillus subtilis (strain 168) GN=ypmS PE=4 SV=1	ND	ND
P54396	>sp|P54396|YPMB_BACSU Uncharacterized protein YpmB OS=Bacillus subtilis (strain 168) GN=ypmB PE=1 SV=1	ND	ND
P54417	>sp|P54417|OPUD_BACSU Glycine betaine transporter OpuD OS=Bacillus subtilis (strain 168) GN=opuD PE=1 SV=1	ND	ND
P54426	>sp|P54426|YBXH_BACSU Uncharacterized protein YbxH OS=Bacillus subtilis (strain 168) GN=ybxH PE=4 SV=1	ND	ND
P54451	>sp|P54451|YQEF_BACSU Uncharacterized lipoprotein YqeF OS=Bacillus subtilis (strain 168) GN=yqeF PE=4 SV=1	ND	ND
P54462	>sp|P54462|MTAB_BACSU Threonylcarbamoyladenosine tRNA methylthiotransferase MtaB OS=Bacillus subtilis (strain 168) GN=mtaB PE=1 SV=1	ND	ND
P54474	>sp|P54474|YQFQ_BACSU Uncharacterized protein YqfQ OS=Bacillus subtilis (strain 168) GN=yqfQ PE=4 SV=1	ND	ND
P54487	>sp|P54487|YQGE_BACSU Uncharacterized protein YqgE OS=Bacillus subtilis (strain 168) GN=yqgE PE=4 SV=2	ND	ND
P54492	>sp|P54492|YQGO_BACSU Uncharacterized protein YqgO OS=Bacillus subtilis (strain 168) GN=yqgO PE=4 SV=1	ND	ND
P54494	>sp|P54494|YQGQ_BACSU Uncharacterized protein YqgQ OS=Bacillus subtilis (strain 168) GN=yqgQ PE=1 SV=1	ND	ND
P54496	>sp|P54496|YQGS_BACSU Lipoteichoic acid synthase-like YqgS OS=Bacillus subtilis (strain 168) GN=yqgS PE=3 SV=2	ND	ND
P54497	>sp|P54497|YQGT_BACSU Uncharacterized protein YqgT OS=Bacillus subtilis (strain 168) GN=yqgT PE=3 SV=1	ND	ND
P54508	>sp|P54508|YQHG_BACSU Uncharacterized protein YqhG OS=Bacillus subtilis (strain 168) GN=yqhG PE=4 SV=1	ND	ND
P54516	>sp|P54516|YQHR_BACSU Uncharacterized protein YqhR OS=Bacillus subtilis (strain 168) GN=yqhR PE=4 SV=1	ND	ND
P54520	>sp|P54520|NUSB_BACSU N utilization substance protein B homolog OS=Bacillus subtilis (strain 168) GN=nusB PE=3 SV=2	ND	ND
P54538	>sp|P54538|YQJA_BACSU Uncharacterized protein YqjA OS=Bacillus subtilis (strain 168) GN=yqjA PE=4 SV=2	ND	ND
P54571	>sp|P54571|MLEN_BACSU Malate-2H(+)/Na(+)-lactate antiporter OS=Bacillus subtilis (strain 168) GN=mleN PE=1 SV=1	ND	ND
P54602	>sp|P54602|YHCR_BACSU Endonuclease YhcR OS=Bacillus subtilis (strain 168) GN=yhcR PE=1 SV=1	ND	ND
P54617	>sp|P54617|PSPA_BACSU Phage shock protein A homolog OS=Bacillus subtilis (strain 168) GN=ydjF PE=1 SV=3	ND	ND
P54943	>sp|P54943|YXED_BACSU Uncharacterized protein YxeD OS=Bacillus subtilis (strain 168) GN=yxeD PE=4 SV=2	ND	ND
P54953	>sp|P54953|YXEN_BACSU Probable amino-acid permease protein YxeN OS=Bacillus subtilis (strain 168) GN=yxeN PE=1 SV=1	ND	ND
P54955	>sp|P54955|YXEP_BACSU Uncharacterized hydrolase YxeP OS=Bacillus subtilis (strain 168) GN=yxeP PE=1 SV=2	ND	ND
P56849	>sp|P56849|RL331_BACSU 50S ribosomal protein L33 1 OS=Bacillus subtilis (strain 168) GN=rpmGA PE=3 SV=2	ND	ND
P60495	>sp|P60495|KIPI_BACSU Kinase A inhibitor OS=Bacillus subtilis (strain 168) GN=kipI PE=1 SV=1	ND	ND
P68579	>sp|P68579|SUNT_BACSU SPBc2 prophage-derived sublancin-168-processing and transport ATP-binding protein SunT OS=Bacillus subtilis (strain 168) GN=sunT PE=3 SV=1	ND	ND
P68731	>sp|P68731|DEGR_BACSU Regulatory protein DegR OS=Bacillus subtilis (strain 168) GN=degR PE=1 SV=1	ND	ND
P70945	>sp|P70945|YITS_BACSU DegV domain-containing protein YitS OS=Bacillus subtilis (strain 168) GN=yitS PE=4 SV=1	ND	ND
P70949	>sp|P70949|YITW_BACSU MIP18 family protein YitW OS=Bacillus subtilis (strain 168) GN=yitW PE=3 SV=2	ND	ND
P70958	>sp|P70958|YWMA_BACSU Uncharacterized protein YwmA OS=Bacillus subtilis (strain 168) GN=ywmA PE=4 SV=2	ND	ND
P70965	>sp|P70965|MURA1_BACSU UDP-N-acetylglucosamine 1-carboxyvinyltransferase 1 OS=Bacillus subtilis (strain 168) GN=murAA PE=1 SV=1	ND	4.9225
P70994	>sp|P70994|YWHB_BACSU Probable tautomerase YwhB OS=Bacillus subtilis (strain 168) GN=ywhB PE=1 SV=3	ND	ND
P70997	>sp|P70997|PBPG_BACSU Penicillin-binding protein 2D OS=Bacillus subtilis (strain 168) GN=pbpG PE=2 SV=3	ND	ND
P71003	>sp|P71003|YWHK_BACSU Uncharacterized protein YwhK OS=Bacillus subtilis (strain 168) GN=ywhK PE=1 SV=1	ND	ND
P71014	>sp|P71014|YUAB_BACSU Uncharacterized protein YuaB OS=Bacillus subtilis (strain 168) GN=yuaB PE=2 SV=2	ND	ND
P71020	>sp|P71020|YLMH_BACSU Putative RNA-binding protein YlmH OS=Bacillus subtilis (strain 168) GN=ylmH PE=4 SV=1	ND	ND
P71032	>sp|P71032|SSPP_BACSU Small, acid-soluble spore protein P OS=Bacillus subtilis (strain 168) GN=sspP PE=2 SV=1	ND	ND
P71039	>sp|P71039|MTA_BACSU HTH-type transcriptional activator mta OS=Bacillus subtilis (strain 168) GN=mta PE=1 SV=1	ND	ND
P71040	>sp|P71040|CLSA_BACSU Major cardiolipin synthase ClsA OS=Bacillus subtilis (strain 168) GN=clsA PE=1 SV=2	ND	ND
P71055	>sp|P71055|EPSF_BACSU Putative glycosyltransferase EpsF OS=Bacillus subtilis (strain 168) GN=epsF PE=2 SV=1	ND	ND
P94356	>sp|P94356|YXKC_BACSU Uncharacterized protein YxkC OS=Bacillus subtilis (strain 168) GN=yxkC PE=1 SV=2	ND	ND
P94396	>sp|P94396|YCGS_BACSU Uncharacterized hydrolase YcgS OS=Bacillus subtilis (strain 168) GN=ycgS PE=3 SV=2	ND	ND
P94408	>sp|P94408|YCLF_BACSU Uncharacterized transporter YclF OS=Bacillus subtilis (strain 168) GN=yclF PE=3 SV=2	ND	ND
P94415	>sp|P94415|RAPC_BACSU Response regulator aspartate phosphatase C OS=Bacillus subtilis (strain 168) GN=rapC PE=3 SV=1	ND	ND
P94419	>sp|P94419|YCLO_BACSU Uncharacterized ABC transporter permease protein YclO OS=Bacillus subtilis (strain 168) GN=yclO PE=3 SV=1	ND	ND
P94423	>sp|P94423|YCNC_BACSU Uncharacterized HTH-type transcriptional regulator YcnC OS=Bacillus subtilis (strain 168) GN=ycnC PE=4 SV=2	ND	ND
P94434	>sp|P94434|YCNL_BACSU Uncharacterized protein YcnL OS=Bacillus subtilis (strain 168) GN=ycnL PE=2 SV=1	ND	ND
P94447	>sp|P94447|YRBC_BACSU Probable transcriptional regulatory protein YrbC OS=Bacillus subtilis (strain 168) GN=yrbC PE=3 SV=2	ND	ND
P94462	>sp|P94462|DEF1_BACSU Peptide deformylase 1 OS=Bacillus subtilis (strain 168) GN=defA PE=3 SV=1	ND	ND
P94536	>sp|P94536|YSFB_BACSU Uncharacterized protein YsfB OS=Bacillus subtilis (strain 168) GN=ysfB PE=3 SV=2	ND	ND
P94541	>sp|P94541|RNH3_BACSU Ribonuclease HIII OS=Bacillus subtilis (strain 168) GN=rnhC PE=1 SV=2	ND	1.427
P94550	>sp|P94550|ETFB_BACSU Electron transfer flavoprotein subunit beta OS=Bacillus subtilis (strain 168) GN=etfB PE=3 SV=1	ND	ND
P94585	>sp|P94585|MSCL_BACSU Large-conductance mechanosensitive channel OS=Bacillus subtilis (strain 168) GN=mscL PE=3 SV=1	ND	ND
P94591	>sp|P94591|GLCR_BACSU HTH-type transcriptional repressor GlcR OS=Bacillus subtilis (strain 168) GN=glcR PE=1 SV=2	ND	ND
P94592	>sp|P94592|YWPJ_BACSU Uncharacterized phosphatase YwpJ OS=Bacillus subtilis (strain 168) GN=ywpJ PE=1 SV=2	ND	ND
P96502	>sp|P96502|YVIE_BACSU Uncharacterized protein YviE OS=Bacillus subtilis (strain 168) GN=yviE PE=2 SV=1	ND	ND
P96598	>sp|P96598|YDBC_BACSU Uncharacterized protein YdbC OS=Bacillus subtilis (strain 168) GN=ydbC PE=4 SV=1	ND	ND
P96621	>sp|P96621|ENDAI_BACSU Antitoxin EndoAI OS=Bacillus subtilis (strain 168) GN=ndoAI PE=1 SV=1	ND	ND
P96670	>sp|P96670|YDEM_BACSU Uncharacterized protein YdeM OS=Bacillus subtilis (strain 168) GN=ydeM PE=4 SV=1	ND	ND
P96683	>sp|P96683|YDFF_BACSU Uncharacterized HTH-type transcriptional regulator YdfF OS=Bacillus subtilis (strain 168) GN=ydfF PE=4 SV=1	ND	-2.21459
P96684	>sp|P96684|YDFG_BACSU Uncharacterized protein YdfG OS=Bacillus subtilis (strain 168) GN=ydfG PE=4 SV=1	ND	ND
P96686	>sp|P96686|YDFI_BACSU Transcriptional regulatory protein YdfI OS=Bacillus subtilis (strain 168) GN=ydfI PE=3 SV=1	ND	ND
P96688	>sp|P96688|NAP_BACSU Uncharacterized carboxylesterase nap OS=Bacillus subtilis (strain 168) GN=nap PE=1 SV=1	ND	ND
P96692	>sp|P96692|MHQN_BACSU Putative NAD(P)H nitroreductase MhqN OS=Bacillus subtilis (strain 168) GN=mhqN PE=1 SV=2	ND	ND
P96696	>sp|P96696|YDFR_BACSU UPF0702 transmembrane protein YdfR OS=Bacillus subtilis (strain 168) GN=ydfR PE=3 SV=1	ND	ND
P96701	>sp|P96701|YDGC_BACSU Uncharacterized HTH-type transcriptional regulator YdgC OS=Bacillus subtilis (strain 168) GN=ydgC PE=4 SV=1	ND	ND
P96703	>sp|P96703|YDGE_BACSU Uncharacterized N-acetyltransferase YdgE OS=Bacillus subtilis (strain 168) GN=ydgE PE=3 SV=1	ND	ND
P96704	>sp|P96704|YDGF_BACSU Uncharacterized transporter YdgF OS=Bacillus subtilis (strain 168) GN=ydgF PE=3 SV=1	ND	ND
P96712	>sp|P96712|BMR3_BACSU Multidrug resistance protein 3 OS=Bacillus subtilis (strain 168) GN=bmr3 PE=1 SV=1	ND	ND
P96718	>sp|P96718|YWQF_BACSU UDP-glucose 6-dehydrogenase YwqF OS=Bacillus subtilis (strain 168) GN=ywqF PE=1 SV=1	ND	ND
P97032	>sp|P97032|YHBD_BACSU Uncharacterized protein YhbD OS=Bacillus subtilis (strain 168) GN=yhbD PE=4 SV=1	ND	ND
P97247	>sp|P97247|YSMB_BACSU Uncharacterized HTH-type transcriptional regulator YsmB OS=Bacillus subtilis (strain 168) GN=ysmB PE=4 SV=1	ND	ND
Q00828	>sp|Q00828|RAPA_BACSU Response regulator aspartate phosphatase A OS=Bacillus subtilis (strain 168) GN=rapA PE=2 SV=2	ND	ND
Q04789	>sp|Q04789|ILVX_BACSU Acetolactate synthase OS=Bacillus subtilis (strain 168) GN=alsS PE=2 SV=3	ND	ND
Q07867	>sp|Q07867|FTSL_BACSU Cell division protein FtsL OS=Bacillus subtilis (strain 168) GN=ftsL PE=1 SV=1	ND	ND
Q08311	>sp|Q08311|COTY_BACSU Spore coat protein Y OS=Bacillus subtilis (strain 168) GN=cotY PE=4 SV=1	ND	ND
Q08313	>sp|Q08313|COTX_BACSU Spore coat protein X OS=Bacillus subtilis (strain 168) GN=cotX PE=1 SV=1	ND	ND
Q45061	>sp|Q45061|YNEP_BACSU Uncharacterized protein YneP OS=Bacillus subtilis (strain 168) GN=yneP PE=3 SV=2	ND	ND
Q45068	>sp|Q45068|ALST_BACSU Amino-acid carrier protein AlsT OS=Bacillus subtilis (strain 168) GN=alsT PE=2 SV=1	ND	ND
Q45478	>sp|Q45478|YLYA_BACSU Uncharacterized protein YlyA OS=Bacillus subtilis (strain 168) GN=ylyA PE=4 SV=4	ND	ND
Q45479	>sp|Q45479|LSPA_BACSU Lipoprotein signal peptidase OS=Bacillus subtilis (strain 168) GN=lspA PE=3 SV=1	ND	ND
Q45536	>sp|Q45536|COTJA_BACSU Protein CotJA OS=Bacillus subtilis (strain 168) GN=cotJA PE=4 SV=1	ND	ND
Q45539	>sp|Q45539|CSBB_BACSU Putative glycosyltransferase CsbB OS=Bacillus subtilis (strain 168) GN=csbB PE=2 SV=1	ND	1.17336
Q45588	>sp|Q45588|RSIW_BACSU Anti-sigma-W factor RsiW OS=Bacillus subtilis (strain 168) GN=rsiW PE=1 SV=2	ND	ND
Q45592	>sp|Q45592|YYDJ_BACSU Probable peptide export permease protein YydJ OS=Bacillus subtilis (strain 168) GN=yydJ PE=2 SV=1	ND	ND
Q45666	>sp|Q45666|TNRA_BACSU HTH-type transcriptional regulator TnrA OS=Bacillus subtilis (strain 168) GN=tnrA PE=1 SV=1	ND	ND
Q794W0	>sp|Q794W0|YYCH_BACSU Two-component system YycF/YycG regulatory protein YycH OS=Bacillus subtilis (strain 168) GN=yycH PE=1 SV=1	ND	ND
Q796K9	>sp|Q796K9|YKWB_BACSU Uncharacterized N-acetyltransferase YkwB OS=Bacillus subtilis (strain 168) GN=ykwB PE=3 SV=2	ND	ND
Q796S4	>sp|Q796S4|YHJH_BACSU Uncharacterized HTH-type transcriptional regulator YhjH OS=Bacillus subtilis (strain 168) GN=yhjH PE=4 SV=1	ND	ND
Q797B3	>sp|Q797B3|LTAS1_BACSU Lipoteichoic acid synthase 1 OS=Bacillus subtilis (strain 168) GN=ltaS1 PE=1 SV=1	ND	ND
Q7WY59	>sp|Q7WY59|SSPG_BACSU Small, acid-soluble spore protein G OS=Bacillus subtilis (strain 168) GN=sspG PE=1 SV=3	ND	ND
Q7WY66	>sp|Q7WY66|SSPL_BACSU Small, acid-soluble spore protein L OS=Bacillus subtilis (strain 168) GN=sspL PE=1 SV=1	ND	ND
Q7WY69	>sp|Q7WY69|SSPN_BACSU Small, acid-soluble spore protein N OS=Bacillus subtilis (strain 168) GN=sspN PE=2 SV=2	ND	ND
Q7WY78	>sp|Q7WY78|YWTF_BACSU Putative transcriptional regulator YwtF OS=Bacillus subtilis (strain 168) GN=ywtF PE=1 SV=2	ND	ND
